# Supplementary material for: Multi-omics analyses unveil dual genetic loci governing four distinct watermelon flesh color phenotypes
Source: Mol Hortic. 2025 May 14;5:46. doi: 10.1186/s43897-025-00166-y (PMC12077075; doi:10.1186/s43897-025-00166-y)
Supplement: Supplementary file 12 — Supplementary Material 12: Table S1 The data generated by PacBio and Illumina sequencing technology. Table S2 Characteristics of optical maps generated using the direct label and stain protocol. Table S3 Assembly statistics of the DR117, 97103v2, Charleston Gray and G42 watermelon genomes. Table S4 Predicted protein-coding genes in the assembled genome. Table S5 Description of watermelon accessions representing a core collection of Citrullus. Table S6 Representative evaluation of the core collection of watermelon. Table S7 Length distributions of SVs in different categories. Table S8 Selective sweeps among different subgroups. Table S9 Top 10 most significant signals for each trait identified in the SNP-GWAS and SV-GWAS. Table S10 Genetic variants and fruit shape phenotype data of different water melon accessions. Table S11 Summary of the two variants for fruit shape in 196 core watermelon accessions. Table S12 Primers used in the present study. Table S13 Key variations and phenotypes of flesh color in watermelon germplasms. Table S14 The sequence detail of P5.4k. Table S15 Details of RNA-seq. Table S16 354 DEGs for flesh color in the bule module. [file 43897_2025_166_MOESM12_ESM.xlsx]

## Sheet: S1
Table S1 The data generated by PacBio and Illumina sequencing technology.
Feature	PacBio	Illumina
Clean_reads	4591155	149211630
Clean_bases (bp)	49552243841	44763489000
Mean length (bp)	10793
N50 (bp)	17543
GC(%)	0.3374	0.34
Sequence Depth*	119 ´	107 ´
* Determined by an estimated genome size of 418 Mb.

## Sheet: S2
Table S2 Characteristics of optical maps generated using the direct label and stain protocol.
Feature	DLS protocol
Enzyme	DLE1
Molecules number	652434
Total length (Gb)	183322
Average length (kb)	280
Molecule N50 (kb)	293
Label Density (/100kb)	17.3
# maps	16
Map total length (Mb)	378
Max map length (Mb)	38
Map N50 (Mb)	32

## Sheet: S3
Table S3 Assembly statistics of the DR117, 97103v2, Charleston Gray and G42 watermelon genomes.
Feature		DR117	97103v2	Charleston Gray	G42
Contig	Contig number	104	367	21498
	Contig length	366.3 Mb	359.8 Mb
	Contig N50	28.3 Mb	2.3 Mb	0.04 Mb	32.5 Mb
	Max contig length	37.7 Mb	8.3 Mb	0.2 Mb
Scaffold	Scaffold number	84 (Of these, 11 superscaffolds each with a length greater than 25 Mb accounted for 98.88% of the total assembled genome; the other 73 unplaced contigs each showed a length less than 650 kb)	149	2037
	Scaffold length	371.8Mb	365.1 Mb
	Scaffold N50	35.2 Mb	21.9 Mb	7.5 Mb
	Max scaffold length	37.8 Mb	35.2 Mb	23.4 Mb
Chromosome	Assembly size	367.6 Mb	362.7 Mb	396.4 Mb	369.3 Mb

## Sheet: S4
Table S4 Predicted protein-coding genes in the assembled genome.
Type	DR117
Number of genes	24839
Total genic length	105127381
Mean gene length	4232
Number of transcripts	24839
Transcripts per gene	1
Total transcript length	41860881
Mean transcript length	1685
Number of exons	138926
Exons per transcript	5.6
Mean exon length	301
Number of coding exons	134200
Number of introns	114087
Mean intron length	552
Total cds length	30956768
Mean cds length	1246

## Sheet: S5
Table S5 Description of watermelon accessions representing a core collection of Citrullus.
Accession ID	DNA code	Accession name	Group	Categories	Origin	Clean reads	Clean bases (bp)	Coverage	Coverage at least 10X	Depth	Excluded from genetic diversity and population divergence analyses
8R001	CR071	Xiaozizaoxigua	C. lanatus_Group1	Landrace	west-south China	33306019	9991805700	0.982	0.8909	23.9038
8R002	CR072	Pinhumaling	C. lanatus_Group3	Landrace	northern China	41318891	12395667300	0.9832	0.9588	29.6547
8R003	CR073	Hualaishi	C. lanatus_Group1	cultivar	west-south China	34089456	10226836800	0.9832	0.9327	24.4661
8R004	CR074	PI 379245-1	C. lanatus_Group1			33771832	10131549600	0.9817	0.9171	24.2382
8R005	CR075	Koresta	C. lanatus_Group1	cultivar	Serbia and Montenegro	38920057	11676017100	0.9836	0.9216	27.9331
8R006	CR076	Capli	C. lanatus_Group1	cultivar	Turkey	36647885	10994365500	0.9828	0.9332	26.3023
8R007	CR077	Karasik	C. lanatus_Group1	cultivar	Turkey	36016861	10805058300	0.9832	0.9589	25.8494
8R008	CR078	PI 278013	C. lanatus_Group1	cultivar	Turkey	36429445	10928833500	0.9842	0.9477	26.1455
8R009	CR079	PI 254429	C. lanatus_Group1	cultivar	Lebanon	33449569	10034870700	0.9831	0.8937	24.0069
8R010	CR080	Zhentouxigua	C. lanatus_Group2	cultivar		43630954	13089286200	0.9859	0.9398	31.3141
8R011	CR081	PI 490375	C. mucosospermus	C. mucosospermus	Mali	36805002	11041500600	0.9811	0.9504	26.4151
8R012	CR082	PI 226506	C. lanatus_Group1	cultivar	Iran	37041070	11112321000	0.9819	0.9548	26.5845
8R013	CR083	PI 169242	C. lanatus_Group1	cultivar	Turkey	35062205	10518661500	0.9828	0.9056	25.1643
8R014	CR084	Angelokastron	C. lanatus_Group1	cultivar		35977438	10793231400	0.9819	0.9108	25.8211
8R015	CR085	PI 319212	C. lanatus_Group1		Egypt	35880840	10764252000	0.9838	0.9032	25.7518
8R016	CR086	Huoxing	C. lanatus_Group1	cultivar	west-south China	40722182	12216654600	0.9842	0.9229	29.2264
8R017	CR087	PI 508446	C. lanatus_Group1			42617351	12785205300	0.984	0.9313	30.5866
8R018	CR088	J	C. lanatus_Group4	cultivar	southern China	37239469	11171840700	0.983	0.8913	26.7269
8R019	CR089	Anchanghong	C. lanatus_Group1	Landrace	west-south China	36435638	10930691400	0.9833	0.9083	26.15
8R020	CR090	Meiguodahuapi	C. lanatus_Group2	cultivar	USA	33270088	9981026400	0.9844	0.8817	23.8781
8R021	CR091	Zaoban	C. lanatus_Group4	cultivar	southern China	38733384	11620015200	0.9831	0.9073	27.7991
8R022	CR092	Nongyoukangbing	C. lanatus_Group2	cultivar		34909841	10472952300	0.9851	0.9206	25.0549
8R023	CR093	Naibingxi	C. lanatus_Group4	cultivar	Japan	35966350	10789905000	0.9852	0.8982	25.8132
8R024	CR094	Huakang	C. lanatus_Group2	cultivar	USA	38545836	11563750800	0.9851	0.9461	27.6645
8R025	CR095	Cream suika	C. lanatus_Group4	cultivar	Japan	37090974	11127292200	0.9832	0.9182	26.6203
8R026	CR096	PI 279462	C. lanatus_Group4	cultivar	Japan	38791510	11637453000	0.9831	0.9177	27.8408
8R027	CR097	White Wonder	C. lanatus_Group4	cultivar	Japan	41355831	12406749300	0.9837	0.9531	29.6812
8R028	CR098	Qingfeng	C. lanatus_Group3			36651149	10995344700	0.9825	0.9196	26.3047
8R029	CR099	Xiongyali1	C. lanatus_Group3	cultivar	northern China	37488472	11246541600	0.9826	0.9134	26.9056
8R030	CR100	Xiongyali2	C. lanatus_Group3			36520446	10956133800	0.9829	0.9238	26.2108
8R031	CR101	Americanxigua	C. lanatus_Group3	cultivar	northern China	36363694	10909108200	0.9828	0.9374	26.0983
8R032	CR102	Luoning18rihong	C. lanatus_Group3	cultivar	northern China	36599261	10979778300	0.9832	0.9563	26.2674
8R033	CR103	Xinhongbaoyuanxuan	C. lanatus_Group2	cultivar		38829236	11648770800	0.9861	0.9579	27.8679
8R034	CR104	Taiyuan1	C. lanatus_Group3	cultivar	northern China	39790758	11937227400	0.9822	0.9382	28.558
8R035	CR105	Huadong24	C. lanatus_Group4	cultivar	southern China	40690402	12207120600	0.9845	0.9447	29.2036
8R036	CR106	Conglvhetaowen	C. lanatus_Group3	Landrace	northern China	37832281	11349684300	0.9838	0.9295	27.1524
8R037	CR107	Wenlingxigua	C. lanatus_Group3	Landrace	northern China	34765660	10429698000	0.9834	0.9268	24.9514
8R038	CR108	Henansanbaigua	C. lanatus_Group3	Landrace	northern China	42647835	12794350500	0.983	0.9598	30.6085
8R039	CR109	Jinbaoyin	C. lanatus_Group3	Landrace	northern China	45997396	13799218800	0.9823	0.9559	33.0125
8R040	CR110	Tejierdashi	C. lanatus_Group4	cultivar	Japan	42166134	12649840200	0.9838	0.948	30.2628
8R041	CR111	PI 612466	C. lanatus_Group3			44209760	13262928000	0.9825	0.9529	31.7295
8R042	CR112	Hongzigua	C. lanatus_Group3	Landrace	northern China	42159560	12647868000	0.9829	0.9507	30.2581
8R043	CR113	Shenwuzao	C. lanatus_Group4	cultivar	Japan	36670128	11001038400	0.9832	0.9536	26.3183
8R044	CR114	Fubao	C. lanatus_Group4	cultivar	southern China	40341648	12102494400	0.9838	0.945	28.9533
8R045	CR115	Dujin	C. lanatus_Group4	cultivar	Japan	44681907	13404572100	0.9838	0.9688	32.0684
8R046	CR116	Hongmei	C. lanatus_Group4	cultivar	Japan	39257487	11777246100	0.9832	0.9298	28.1752
8R047	CR117	PI 612468	C. lanatus_Group4			34857987	10457396100	0.9837	0.9458	25.0177
8R048	CR118	PI 612469	C. lanatus_Group4			53418667	16025600100	0.9844	0.969	38.3388
8R049	CR119	Wan87492	C. lanatus_Group4	cultivar	southern China	43799182	13139754600	0.9843	0.9539	31.4348
8R050	CR120	Gaoyu	C. lanatus_Group4	cultivar	Japan	38553870	11566161000	0.9838	0.9383	27.6702
8R051	CR121	Wan87490	C. lanatus_Group4	cultivar	southern China	41744701	12523410300	0.9841	0.9402	29.9603
8R052	CR122	Jindu	C. lanatus_Group4	cultivar	Japan	49069893	14720967900	0.9837	0.9595	35.2176
8R053	CR123	Hongbaoshi	C. lanatus_Group4	cultivar	southern China	39359968	11807990400	0.9837	0.9529	28.2488
8R054	CR124	Fengguangfuben	C. lanatus_Group4			42450703	12735210900	0.9837	0.9535	30.467
8R055	CR125	Shenwu	C. lanatus_Group4	cultivar	Japan	45562075	13668622500	0.9838	0.9493	32.7001
8R056	CR126	PI 629104	C. lanatus_Group4	cultivar	Syria	43193200	12957960000	0.9839	0.9461	30.9999
8R057	CR127	Zhengyin65	C. lanatus_Group4	cultivar	southern China	44321949	13296584700	0.9847	0.9435	31.81
8R058	CR128	Feilvbintezao	C. lanatus_Group4	cultivar	northern China	50825707	15247712100	0.9839	0.9598	36.4778
8R059	CR129	PI 177325	C. lanatus_Group1	cultivar	Turkey	40315164	12094549200	0.9841	0.9291	28.9343
8R060	CR130	Pingrang1	C. lanatus_Group4			46193152	13857945600	0.9846	0.9582	33.153
8R061	CR131	Zhongshengxi	C. lanatus_Group4	cultivar	Japan	40001344	12000403200	0.9836	0.9447	28.7091
8R062	CR132	Seokwang	C. lanatus_Group4	cultivar	Japan	39027653	11708295900	0.9835	0.9359	28.0103
8R063	CR133	Xibiqian	C. lanatus_Group4	cultivar	Japan	37769741	11330922300	0.9835	0.9546	27.1075
8R064	CR134	Yichui	C. lanatus_Group4	cultivar	Japan	54160524	16248157200	0.984	0.9599	38.8712
8R065	CR135	PaotequeKlondike	C. lanatus_Group4	cultivar	Japan	48519106	14555731800	0.9838	0.9506	34.8223
8R066	CR136	Tanyangxigua	C. lanatus_Group4			49516154	14854846200	0.9855	0.9587	35.5379
8R067	CR137	Zhengyin38	C. lanatus_Group4	cultivar	southern China	43560247	13068074100	0.9854	0.9649	31.2633
8R068	CR138	Xinfuxuan	C. lanatus_Group4	cultivar	southern China	49021251	14706375300	0.9851	0.9542	35.1827
8R069	CR139	Xinyihaomubenxuan	C. lanatus_Group4			48828853	14648655900	0.9849	0.9569	35.0446
8R070	CR140	Zhengyin43	C. lanatus_Group4	cultivar	southern China	44806440	13441932000	0.9847	0.9587	32.1577
8R071	CR141	Miandianxiaoheigua	C. lanatus_Group4	cultivar	Myanmar	43136446	12940933800	0.9836	0.9426	30.9592
8R072	CR142	Early canada	C. lanatus_Group4			44774485	13432345500	0.9849	0.9464	32.1348
8R073	CR143	Tedaxinhongbao	C. lanatus_Group4	cultivar	Japan	48072795	14421838500	0.9848	0.9552	34.502
8R074	CR144	Fookwang	C. lanatus_Group4	cultivar	southern China	46277715	13883314500	0.9847	0.936	33.2137
8R075	CR145	Yushan	C. lanatus_Group4	cultivar	southern China	49090821	14727246300	0.9849	0.9645	35.2326
8R076	CR146	PI 537467	C. lanatus_Group4	cultivar	Spain	41026523	12307956900	0.9845	0.9481	29.4449
8R077	CR147	Linyin1	C. lanatus_Group4	cultivar	southern China	43958288	13187486400	0.9849	0.964	31.549
8R078	CR148	Mimei	C. lanatus_Group4	cultivar	southern China	44782545	13434763500	0.9831	0.9523	32.1406
8R079	CR149	Faguoxigua	C. lanatus_Group2	cultivar	USA	40550875	12165262500	0.9861	0.9487	29.1035
8R080	CR150	Huangmei	C. lanatus_Group4	cultivar	southern China	44251847	13275554100	0.9845	0.9592	31.7597
8R081	CR151	Hongliang2	C. lanatus_Group4	cultivar	Japan	44287403	13286220900	0.9843	0.9688	31.7852
8R082	CR152	Guangxichanghei	C. lanatus_Group4	cultivar	southern China	45165893	13549767900	0.9844	0.955	32.4157
8R083	CR153	Zhengyin30	C. lanatus_Group4	cultivar	southern China	34756427	10426928100	0.9844	0.9327	24.9448
8R084	CR154	Zhengyin15	C. lanatus_Group4	cultivar	southern China	37404897	11221469100	0.9848	0.9516	26.8456
8R085	CR155	Zhengyin44	C. lanatus_Group4	cultivar	southern China	37054986	11116495800	0.9845	0.9553	26.5945
8R086	CR156	Xibanya	C. lanatus_Group4			35997499	10799249700	0.9848	0.9447	25.8355
8R087	CR157	Zhengyin11	C. lanatus_Group4	cultivar	southern China	33505421	10051626300	0.9831	0.926	24.047
8R088	CR158	Zhongbian1	C. lanatus_Group4	cultivar	southern China	34865174	10459552200	0.9836	0.9464	25.0229
8R089	CR159	All Sweet 3-1	C. lanatus_Group2	cultivar	USA	47083518	14125055400	0.9854	0.9762	33.792
8R090	CR160	All Sweet 3-1chang	C. lanatus_Group2	cultivar	USA	40766959	12230087700	0.986	0.9656	29.2586
8R093	CR163	Fuzhougua	C. lanatus_Group3	Landrace	northern China	33599527	10079858100	0.9818	0.9329	24.1145
8R095	CR165	Daoxianhongzigua	C. lanatus_Group3	Landrace	northern China	40762205	12228661500	0.9818	0.9613	29.2552
8R097	CR167	Kalaxiaboke	C. lanatus_Group1	Landrace	west-south China	45336531	13600959300	0.9829	0.9705	32.5382
8R098	CR168	Huangrou	C. lanatus_Group3	Landrace	northern China	40793020	12237906000	0.9822	0.9705	29.2773
8R099	CR169	PI 635616	C. lanatus_Group1			44215489	13264646700	0.9839	0.9729	31.7336
8R100	CR170	MiyakoNishiki	C. lanatus_Group4	cultivar	Japan	37527505	11258251500	0.9845	0.9577	26.9336
8R101	CR171	Mapimazi	C. lanatus_Group1	Landrace	west-south China	48616643	14584992900	0.9846	0.9658	34.8923
8R102	CR172	Fei88-110	C. lanatus_Group2	cultivar	northern China	59883167	17964950100	0.9861	0.9772	42.9783
8R103	CR173	PI 226459	C. lanatus_Group2		Iran	56076461	16822938300	0.987	0.9758	40.2463
8R104	CR174	Kahong	C. lanatus_Group2	cultivar	USA	51662172	15498651600	0.986	0.9764	37.0781
8R105	CR175	Dixielee 3-1	C. lanatus_Group2	cultivar	USA	48388643	14516592900	0.9865	0.9721	34.7287
8R106	CR176	Florida Giants	C. lanatus_Group2	cultivar	Romania	45699082	13709724600	0.9778	0.963	32.7984
8R107	CR177	PI 635712	C. lanatus_Group2			39817968	11945390400	0.9851	0.9613	28.5775
8R108	CR178	PI 479704	C. lanatus_Group2		USA	36716422	11014926600	0.9852	0.9644	26.3515
8R109	CR179	Smokylee	C. lanatus_Group2	cultivar	USA	35392096	10617628800	0.9855	0.9419	25.401
8R110	CR180	Jiubili	C. lanatus_Group2	cultivar	USA	37397220	11219166000	0.9849	0.9492	26.8401
8R111	CR181	PI 635594	C. lanatus_Group2	cultivar	USA	36749953	11024985900	0.9851	0.9574	26.3756
8R112	CR182	Kangwei	C. lanatus_Group2	cultivar	USA	34779224	10433767200	0.9855	0.9358	24.9612
8R113	CR183	PI 635732	C. lanatus_Group2			34511033	10353309900	0.9859	0.9441	24.7687
8R114	CR184	Long Crimson	C. lanatus_Group2	cultivar	USA	41086380	12325914000	0.9856	0.9573	29.4878
8R115	CR185	Sangria	C. lanatus_Group2	cultivar	USA	37708226	11312467800	0.9864	0.9496	27.0633
8R116	CR186	Keniangriqi	C. lanatus_Group2	cultivar		37636690	11291007000	0.9851	0.9549	27.012
8R117	CR187	Sugarlee	C. lanatus_Group2	cultivar	USA	36680056	11004016800	0.9875	0.9591	26.3254
8R118	CR188	Fuyou	C. lanatus_Group4	cultivar	Japan	36257931	10877379300	0.9843	0.9398	26.0224
8R119	CR189	Fuyang3	C. lanatus_Group3	Landrace	northern China	41512214	12453664200	0.9834	0.9561	29.7935
8R120	CR190	PI 502319	C. lanatus_Group2	cultivar	Republic of Cameroon	38853927	11656178100	0.9832	0.965	27.8856
8R121	CR191	Hong1	C. lanatus_Group4	cultivar	Japan	40943561	12283068300	0.9834	0.9642	29.3853
8R122	CR192	Xiaoxigua	C. lanatus_Group4	cultivar	southern China	39305566	11791669800	0.9846	0.9586	28.2097
8R123	CR193	Nongchong1	C. lanatus_Group3	cultivar	northern China	35950630	10785189000	0.9842	0.945	25.8019
CR001	CR001	S281	C. amarus	C. amarus	Namibia	39884661	11965398300			28.6254	Yes
CR002	CR002	PI 596694	C. naudinianus	C. naudinianus	Namibia	43951964	13185589200	0.8333	0.7312	31.5445
CR003	CR003	S283	C. rehmii	C. rehmii	Namibia	36849298	11054789400	0.8302	0.69	26.4469
CR195	CR195	PI 193964	C. lanatus_Group1	Landrace	Ethiopia	37296171	11188851300	0.9814	0.9418	26.7676
CR196	CR196	Louisiana Sweet	C. lanatus_Group2	cultivar	USA	34984769	10495430700	0.9837	0.9435	25.1087
CR197	CR197	Crnbrzak	C. lanatus_Group1	cultivar	Serbia and Montenegro	37779627	11333888100	0.983	0.917	27.1146
CR198	CR198	PI 537472	C. lanatus_Group1	cultivar	Spain	39572993	11871897900	0.9839	0.9498	28.4017
CR199	CR199	PI 388021	C. lanatus_Group2		India	33531934	10059580200	0.9848	0.942	24.066
CR200	CR200	PusaRasal	C. lanatus_Group1	cultivar	India	37477956	11243386800	0.9842	0.9489	26.8981
CR201	CR201	Ferrari	C. lanatus_Group2			50347127	15104138100	0.9864	0.9778	36.1343
CR202	CR202	Zhengyin66	C. lanatus_Group4	cultivar	southern China	33281445	9984433500	0.9848	0.9359	23.8862
CR203	CR203	Zaoshengxi	C. lanatus_Group4	cultivar	Japan	41290265	12387079500	0.9839	0.9481	29.6342
CR204	CR204	Huangrang	C. lanatus_Group4	cultivar	southern China	36203231	10860969300	0.9841	0.9525	25.9832
CR205	CR205	Lvpitian	C. lanatus_Group4	cultivar	southern China	35663437	10699031100	0.9839	0.9559	25.5958
CR206	CR206	PI 632751	C. ecirrhosus	C. ecirrhosus	Namibia	37051731	11115519300	0.8865	0.777	26.5922
CR207	CR207	PI 596671	C. amarus	C. amarus	South Africa	34787770	10436331000	0.8798	0.7527	24.9673
CR208	CR208	PI 525081	C. colocynthis	C. colocynthis	Egypt	35842918	10752875400	0.7941	0.6888	25.7246
CR209	CR209	PI 525082-1	C. colocynthis	C. colocynthis	Egypt	37605550	11281665000	0.7952	0.6979	26.9896
CR210	CR210	PI 542616	C. colocynthis	C. colocynthis		35345576	10603672800	0.7958	0.6911	25.3676
CR211	CR211	Grif 16135	C. colocynthis	C. colocynthis		33480612	10044183600	0.878	0.6872	24.0291
CR212	CR212	PI 632755	C. colocynthis	C. colocynthis		36086281	10825884300	0.7949	0.7057	25.8992
CR213	CR213	PI 374216	C. colocynthis	C. colocynthis	Afghanistan	54829995	16448998500	0.7998	0.7219	39.3517
CR214	CR214	PI 537277	C. colocynthis	C. colocynthis	Pakistan	59456619	17836985700	0.7878	0.7063	42.6722
CR215	CR215	PI 386014	C. colocynthis	C. colocynthis	Iran	54838447	16451534100	0.8399	0.7525	39.3577
CR216	CR216	PI 485583	C. amarus	C. amarus	Botswana	61159750	18347925000	0.8952	0.8119	43.8946
CR217	CR217	PI 542117	C. amarus	C. amarus	Botswana	56479612	16943883600	0.8899	0.8015	40.5356
CR218	CR218	PI 542118	C. amarus	C. amarus	Botswana	63103599	18931079700	0.8914	0.8102	45.2897
CR219	CR219	Zhenmukang1	C. amarus	C. amarus		55659591	16697877300	0.8934	0.8178	39.9471
CR220	CR220	Zhenmukang2	C. amarus	C. amarus		72233159	21669947700	0.8975	0.8213	51.842
CR221	CR221	PI 482252	C. amarus	C. amarus	Zimbabwe	56228044	16868413200	0.8885	0.8087	40.3551
CR222	CR222	PI 482282	C. amarus	C. amarus	Zimbabwe	53357866	16007359800	0.8873	0.8025	38.2951
CR223	CR223	PI 482293	C. amarus	C. amarus	Zimbabwe	52209425	15662827500	0.8908	0.8022	37.4709
CR224	CR224	PI 482315	C. amarus	C. amarus	Zimbabwe	49894686	14968405800	0.8865	0.7902	35.8096
CR225	CR225	PI 482326	C. amarus	C. amarus	Zimbabwe	40992613	12297783900	0.8826	0.7769	29.4205
CR226	CR226	PI 482342	C. amarus	C. amarus	Zimbabwe	37346907	11204072100	0.8851	0.7767	26.804
CR227	CR227	Grif 15896	C. amarus	C. amarus		34835697	10450709100	0.877	0.7675	25.0017
CR228	CR228	PI 295850	C. amarus	C. amarus	South Africa	42038807	12611642100			30.1714	Yes
CR229	CR229	PI 532659	C. amarus	C. amarus	South Africa	41870018	12561005400	0.8834	0.7721	30.0503
CR230	CR230	PI 596656	C. amarus	C. amarus	South Africa	45579997	13673999100	0.886	0.7751	32.7129
CR231	CR231	PI 596659	C. amarus	C. amarus	South Africa	35731714	10719514200	0.8736	0.7835	25.6448
CR232	CR232	PI 596662	C. amarus	C. amarus	South Africa	35260793	10578237900	0.8754	0.7844	25.3068
CR233	CR233	PI 596665	C. amarus	C. amarus	South Africa	36473616	10942084800	0.8743	0.7781	26.1772
CR234	CR234	PI 596668	C. amarus	C. amarus	South Africa	41531979	12459593700	0.8772	0.7963	29.8076
CR235	CR235	PI 296341	C. amarus	C. amarus	South Africa	44199927	13259978100	0.878	0.7991	31.7224
CR236	CR236	PI 596676	C. amarus	C. amarus	South Africa	43625923	13087776900	0.8776	0.7993	31.3105
CR237	CR237	PI 596677	C. amarus	C. amarus	South Africa	35054879	10516463700	0.873	0.7755	25.159
CR238	CR238	PI 379243	C. amarus	C. amarus	Serbia and Montenegro	39608084	11882425200	0.8742	0.784	28.4269
CR239	CR239	PI 532664	C. amarus	C. amarus	Swaziland	40507745	12152323500	0.884	0.7989	29.0725
CR240	CR240	PI 288316	C. amarus	C. amarus	India	40383640	12115092000	0.8799	0.7969	28.9835
CR241	CR241	PI 500303	C. amarus	C. amarus	Zambia	43470369	13041110700	0.8757	0.7915	31.1988
CR242	CR242	PI 500331	C. amarus	C. amarus	Zambia	44025508	13207652400	0.8795	0.8	31.5973
CR243	CR243	PI 482312-2	C. amarus	C. amarus		52467587	15740276100	0.8804	0.806	37.6562
CR244	CR244	PI 525082-2	C. colocynthis	C. colocynthis		42142926	12642877800	0.7941	0.717	30.2461
CR245	CR245	PI 271775	C. amarus	C. amarus		46634863	13990458900	0.879	0.8004	33.47
CR246	CR246	PI 244018	C. amarus	C. amarus		46384682	13915404600	0.8823	0.8065	33.2904
CR247	CR247	PI 542113	C. amarus	C. amarus		41446585	12433975500	0.8783	0.7937	29.7464
CR248	CR248	PI 244019	C. amarus	C. amarus		43772078	13131623400	0.8815	0.8002	31.4154
CR249	CR249	PI 532723	C. mucosospermus	C. mucosospermus	Zaire	47222203	14166660900	0.9787	0.9612	33.8915
CR250	CR250	PI 248178	C. mucosospermus	C. mucosospermus	Zaire	42525546	12757663800	0.9781	0.967	30.5207
CR251	CR251	PI 494527	C. mucosospermus	C. mucosospermus	Nigeria	33176412	9952923600	0.9788	0.947	23.8108
CR252	CR252	PI 559992	C. mucosospermus	C. mucosospermus	Nigeria	45631774	13689532200	0.9787	0.9669	32.7501
CR253	CR253	PI 559993	C. mucosospermus	C. mucosospermus	Nigeria	49360387	14808116100	0.979	0.9673	35.4261
CR254	CR254	PI 559994	C. mucosospermus	C. mucosospermus	Nigeria	52626419	15787925700	0.9793	0.9707	37.7702
CR255	CR255	PI 559996	C. mucosospermus	C. mucosospermus	Nigeria	65165120	19549536000	0.979	0.9712	46.7692
CR256	CR256	PI 559999	C. mucosospermus	C. mucosospermus	Nigeria	55881146	16764343800	0.98	0.9695	40.1061
CR257	CR257	PI 560000	C. mucosospermus	C. mucosospermus	Nigeria	51199161	15359748300	0.9785	0.9682	36.7458
CR258	CR258	PI 560001	C. mucosospermus	C. mucosospermus	Nigeria	39734317	11920295100	0.9789	0.9667	28.5175
CR259	CR259	PI 560003	C. mucosospermus	C. mucosospermus	Nigeria	43898212	13169463600	0.9791	0.9636	31.5059
CR260	CR260	PI 560005	C. mucosospermus	C. mucosospermus	Nigeria	41388896	12416668800	0.9787	0.966	29.7049
CR261	CR261	PI 560006	C. mucosospermus	C. mucosospermus	Nigeria	40803416	12241024800	0.9791	0.9619	29.2847
CR262	CR262	PI 560008	C. mucosospermus	C. mucosospermus	Nigeria	38666712	11600013600	0.979	0.9626	27.7512
CR263	CR263	PI 560010	C. mucosospermus	C. mucosospermus	Nigeria	41913778	12574133400	0.979	0.9656	30.0817
CR264	CR264	PI 560019	C. mucosospermus	C. mucosospermus	Nigeria	48100372	14430111600	0.9793	0.9697	34.5218
CR265	CR265	PI 560024	C. mucosospermus	C. mucosospermus	Nigeria	38240914	11472274200	0.9793	0.9564	27.4456
CR266	CR266	PI 494530	C. mucosospermus	C. mucosospermus	Nigeria	42046999	12614099700	0.9787	0.9667	30.1773
CR267	CR267	PI 494528	C. mucosospermus	C. mucosospermus	Nigeria	42052958	12615887400	0.9785	0.9667	30.1815
CR268	CR268	PI 595203	C. mucosospermus	C. mucosospermus	Nigeria	38211272	11463381600	0.9788	0.9635	27.4244

## Sheet: S6
Table S6 Representative evaluation of the core collection of watermelon.
Data_set	Sample_number	Nei's genetic_diversity	Polymorphism information content	Minor allele frequency	Observed_heterozygosity	Inbreeding_coefficient
Original	1022	0.10-0.50	0.09-0.38	0.05-0.50	0.00-0.32	-0.46-1.00
Core	196	0.18-0.50	0.16-0.38	0.10-0.50	0.00-0.05	0.85-1.00

## Sheet: S7
Table S7 Length distributions of SVs in different categories.
Type	20-100bp	100bp-1kb	1kb-10kb	10kb-100kb	>100kb	Total
deletions	2757	1955	1067	214	30	6023
duplication	4	316	243	172	60	795
inversion	10	25	19	11	0	65
translocation	-	-	-	-	-	4737
Total	2771	2296	1329	397	90	11620
Notes: - indicates that the SV length can not be determined.

## Sheet: S8
Table S8 Selective sweeps among different subgroups .
Comparison	Chromsome	Start	End	Flesh color related genes
Group1 VS Group2	Chr1	4400001	6300000
Group1 VS Group2	Chr1	21700001	23700000
Group1 VS Group2	Chr10	4500001	6200000
Group1 VS Group2	Chr10	8300001	11300000	ClISPD
Group1 VS Group2	Chr10	25900001	27800000
Group1 VS Group2	Chr11	500001	3100000
Group1 VS Group2	Chr11	4500001	7100000
Group1 VS Group2	Chr2	5700001	7400000
Group1 VS Group2	Chr2	9700001	10700000
Group1 VS Group2	Chr2	23700001	24900000
Group1 VS Group2	Chr3	6600001	8200000
Group1 VS Group2	Chr4	1	1100000
Group1 VS Group2	Chr5	7200001	8200000
Group1 VS Group2	Chr5	8600001	10100000
Group1 VS Group2	Chr5	13900001	14900000
Group1 VS Group2	Chr5	27200001	30300000
Group1 VS Group2	Chr7	11100001	12200000
Group1 VS Group2	Chr8	3700001	6700000
Group1 VS Group2	Chr8	23300001	24800000
Group1 VS Group2	Chr9	9500001	10800000
Group1 VS Group2	Chr9	14600001	16600000
Group1 VS Group2	Chr9	36400001	38600000
Group1 VS Group3	Chr1	22200001	23200000
Group1 VS Group3	Chr1	32600001	34400000	ClCHRC
Group1 VS Group3	Chr10	13600001	18400000
Group1 VS Group3	Chr10	19000001	21100000
Group1 VS Group3	Chr10	22700001	23800000
Group1 VS Group3	Chr10	30700001	31700000
Group1 VS Group3	Chr3	13000001	14600000
Group1 VS Group3	Chr4	5300001	6900000
Group1 VS Group3	Chr4	11100001	13000000
Group1 VS Group3	Chr5	7500001	10200000	ClBCH2
Group1 VS Group3	Chr5	10700001	12500000
Group1 VS Group3	Chr5	14300001	16800000
Group1 VS Group3	Chr6	25700001	26700000
Group1 VS Group3	Chr7	8500001	9900000
Group1 VS Group3	Chr7	11500001	12700000
Group1 VS Group3	Chr7	31300001	32700000
Group1 VS Group3	Chr8	12400001	13900000
Group1 VS Group3	Chr8	16400001	17400000
Group1 VS Group3	Chr8	21600001	23500000
Group1 VS Group3	Chr9	2400001	3800000
Group1 VS Group3	Chr9	19900001	22000000
Group1 VS Group3	Chr9	25900001	27500000
Group1 VS Group3	Chr9	31100001	32200000	ClISPH1
Group1 VS Group3-4	Chr1	3300001	4500000
Group1 VS Group3-4	Chr1	19600001	20900000
Group1 VS Group3-4	Chr10	8900001	10900000	ClISPD
Group1 VS Group3-4	Chr10	11700001	14100000	ClDXS
Group1 VS Group3-4	Chr10	16700001	18400000
Group1 VS Group3-4	Chr10	18800001	21400000
Group1 VS Group3-4	Chr10	21800001	24000000
Group1 VS Group3-4	Chr11	6100001	8300000
Group1 VS Group3-4	Chr11	11900001	13300000
Group1 VS Group3-4	Chr2	7800001	9200000
Group1 VS Group3-4	Chr2	17600001	18700000
Group1 VS Group3-4	Chr2	25200001	29000000	ClGGPPS
Group1 VS Group3-4	Chr3	13000001	14800000
Group1 VS Group3-4	Chr3	28400001	29700000
Group1 VS Group3-4	Chr5	7500001	9800000	ClBCH2
Group1 VS Group3-4	Chr5	14000001	15400000
Group1 VS Group3-4	Chr5	32100001	33400000
Group1 VS Group3-4	Chr6	9700001	12500000
Group1 VS Group3-4	Chr6	24300001	27000000	Yscr
Group1 VS Group3-4	Chr9	9200001	10500000
Group1 VS Group3-4	Chr9	11800001	13100000
Group1 VS Group4	Chr1	3000001	5700000
Group1 VS Group4	Chr1	19600001	20800000
Group1 VS Group4	Chr10	4300001	6100000
Group1 VS Group4	Chr10	9400001	11100000	ClISPD
Group1 VS Group4	Chr10	18900001	21300000
Group1 VS Group4	Chr10	21900001	36200000
Group1 VS Group4	Chr11	3700001	4900000
Group1 VS Group4	Chr11	6000001	8200000
Group1 VS Group4	Chr11	12100001	13200000
Group1 VS Group4	Chr2	8600001	10500000
Group1 VS Group4	Chr2	17200001	18700000
Group1 VS Group4	Chr2	25300001	28400000
Group1 VS Group4	Chr3	3900001	5700000
Group1 VS Group4	Chr3	13300001	14500000
Group1 VS Group4	Chr5	7500001	9500000	ClBCH2
Group1 VS Group4	Chr5	14100001	15300000
Group1 VS Group4	Chr5	28900001	33700000
Group1 VS Group4	Chr6	9700001	12600000
Group1 VS Group4	Chr8	19700001	21000000
Group1-2 VS Group3-4	Chr10	11000001	14500000
Group1-2 VS Group3-4	Chr10	16900001	18400000
Group1-2 VS Group3-4	Chr10	18800001	21400000
Group1-2 VS Group3-4	Chr10	21800001	23900000
Group1-2 VS Group3-4	Chr11	6400001	8900000
Group1-2 VS Group3-4	Chr2	25000001	28900000	ClGGPPS
Group1-2 VS Group3-4	Chr3	3900001	6100000
Group1-2 VS Group3-4	Chr3	12900001	15300000
Group1-2 VS Group3-4	Chr5	7500001	10900000	ClBCH2
Group1-2 VS Group3-4	Chr6	10000001	13400000
Group1-2 VS Group3-4	Chr9	20100001	22500000
Group2 VS Group3	Chr1	24900001	26000000
Group2 VS Group3	Chr10	11000001	14600000
Group2 VS Group3	Chr10	16900001	18000000
Group2 VS Group3	Chr10	25900001	27400000
Group2 VS Group3	Chr4	22200001	23300000
Group2 VS Group3	Chr5	15100001	16500000
Group2 VS Group3	Chr5	17300001	18500000
Group2 VS Group3	Chr6	12100001	20200000	ClPDS
Group2 VS Group3	Chr7	6900001	8100000
Group2 VS Group3	Chr7	21800001	23700000
Group2 VS Group3	Chr8	8300001	10200000
Group2 VS Group3	Chr8	12500001	13600000
Group2 VS Group3	Chr8	21600001	23100000
Group2 VS Group3	Chr9	14500001	16700000
Group2 VS Group3	Chr9	19800001	22300000
Group2 VS Group3	Chr9	37000001	38500000
Group2 VS Group3-4	Chr10	11000001	14600000
Group2 VS Group3-4	Chr10	17000001	18400000
Group2 VS Group3-4	Chr10	18900001	21200000
Group2 VS Group3-4	Chr11	6800001	9600000
Group2 VS Group3-4	Chr11	30700001	31800000
Group2 VS Group3-4	Chr2	2700001	4200000	ClGGR
Group2 VS Group3-4	Chr2	25000001	29000000	ClGGPPS
Group2 VS Group3-4	Chr3	2400001	3500000	ClISPG
Group2 VS Group3-4	Chr3	3900001	6200000
Group2 VS Group3-4	Chr3	6600001	8200000
Group2 VS Group3-4	Chr3	13600001	14600000
Group2 VS Group3-4	Chr4	8300001	10000000
Group2 VS Group3-4	Chr5	8000001	9400000	ClBCH2
Group2 VS Group3-4	Chr6	9600001	11800000
Group2 VS Group3-4	Chr8	4400001	6500000
Group2 VS Group3-4	Chr9	12100001	13500000
Group2 VS Group3-4	Chr9	20300001	21900000
Group2 VS Group3-4	Chr9	36700001	38600000
Group2 VS Group4	Chr10	10900001	14800000
Group2 VS Group4	Chr10	19300001	21100000
Group2 VS Group4	Chr11	6500001	9200000
Group2 VS Group4	Chr11	30600001	31800000
Group2 VS Group4	Chr2	25000001	28800000	ClGGPPS
Group2 VS Group4	Chr3	2200001	6400000	ClISPG
Group2 VS Group4	Chr3	6700001	8000000
Group2 VS Group4	Chr5	900001	2200000
Group2 VS Group4	Chr6	2500001	3600000
Group2 VS Group4	Chr6	9500001	12300000
Group2 VS Group4	Chr8	4200001	6400000
Group2 VS Group4	Chr8	6800001	8400000
Group2 VS Group4	Chr8	19800001	21400000
Group2 VS Group4	Chr9	37100001	38500000
Group3 VS Group4	Chr1	3000001	5800000
Group3 VS Group4	Chr1	34500001	36400000
Group3 VS Group4	Chr10	4100001	6600000
Group3 VS Group4	Chr10	14100001	24400000
Group3 VS Group4	Chr11	18600001	19900000	ClIDI2
Group3 VS Group4	Chr3	2200001	7000000	ClISPG
Group3 VS Group4	Chr4	11600001	13100000
Group3 VS Group4	Chr5	1000001	2500000
Group3 VS Group4	Chr6	12900001	20500000	ClPDS
Group3 VS Group4	Chr7	22600001	24400000
Group3 VS Group4	Chr8	8200001	10300000
Group3 VS Group4	Chr8	12400001	13700000
Group3 VS Group4	Chr9	33800001	35000000

## Sheet: S9
Table S9 Top 10 most significant signals for each trait identified in the SNP-GWAS and SV-GWAS.
	Marker	Chr	Pos	Method	P
SNP-GWAS	S3_29502237	3	29502237	MLM	1.7369e-11
SNP-GWAS	S3_29500894	3	29500894	MLM	2.8437e-11
SNP-GWAS	S3_29504057	3	29504057	MLM	1.4725e-10
SNP-GWAS	S3_29500074	3	29500074	MLM	6.9943e-10
SNP-GWAS	S3_29442963	3	29442963	MLM	4.1954e-08
SNP-GWAS	S3_29499779	3	29499779	MLM	1.3684e-07
SNP-GWAS	S3_29434617	3	29434617	MLM	2.2288e-07
SNP-GWAS	S3_29434901	3	29434901	MLM	2.2288e-07
SNP-GWAS	S3_29434930	3	29434930	MLM	2.2288e-07
SNP-GWAS	S3_29434931	3	29434931	MLM	2.2288e-07
SNP-GWAS	S3_29502237	3	29502237	MLM	2.6162e-12
SNP-GWAS	S3_29500894	3	29500894	MLM	9.6965e-11
SNP-GWAS	S3_29500074	3	29500074	MLM	1.0275e-10
SNP-GWAS	S3_29504057	3	29504057	MLM	4.6954e-10
SNP-GWAS	S3_29434617	3	29434617	MLM	4.7711e-08
SNP-GWAS	S3_29434901	3	29434901	MLM	4.7711e-08
SNP-GWAS	S3_29434930	3	29434930	MLM	4.7711e-08
SNP-GWAS	S3_29434931	3	29434931	MLM	4.7711e-08
SNP-GWAS	S3_29436202	3	29436202	MLM	4.7711e-08
SNP-GWAS	S3_29499842	3	29499842	MLM	2.5145e-07
SNP-GWAS	S3_29502237	3	29502237	MLM	7.9466e-11
SNP-GWAS	S3_29500074	3	29500074	MLM	5.9633e-10
SNP-GWAS	S3_29500894	3	29500894	MLM	6.3873e-10
SNP-GWAS	S3_29504057	3	29504057	MLM	3.0797e-09
SNP-GWAS	S3_29096874	3	29096874	MLM	4.1782e-09
SNP-GWAS	S3_29097120	3	29097120	MLM	4.1782e-09
SNP-GWAS	S3_29099137	3	29099137	MLM	4.1782e-09
SNP-GWAS	S3_29099332	3	29099332	MLM	4.1782e-09
SNP-GWAS	S3_29099603	3	29099603	MLM	4.1782e-09
SNP-GWAS	S3_29100005	3	29100005	MLM	4.1782e-09
SNP-GWAS	S3_29500894	3	29500894	MLM	5.6899e-09
SNP-GWAS	S3_29502237	3	29502237	MLM	2.286e-08
SNP-GWAS	S3_29504057	3	29504057	MLM	2.5023e-08
SNP-GWAS	S3_28440599	3	28440599	MLM	2.9721e-08
SNP-GWAS	S3_29096874	3	29096874	MLM	2.9721e-08
SNP-GWAS	S3_29097120	3	29097120	MLM	2.9721e-08
SNP-GWAS	S3_29099137	3	29099137	MLM	2.9721e-08
SNP-GWAS	S3_29099332	3	29099332	MLM	2.9721e-08
SNP-GWAS	S3_29099603	3	29099603	MLM	2.9721e-08
SNP-GWAS	S3_29500074	3	29500074	MLM	7.6419e-07
SNP-GWAS	S3_29500894	3	29500894	MLM	7.9968e-12
SNP-GWAS	S3_29502237	3	29502237	MLM	3.2067e-11
SNP-GWAS	S3_29504057	3	29504057	MLM	4.3061e-11
SNP-GWAS	S3_29500074	3	29500074	MLM	1.4382e-09
SNP-GWAS	S3_29096874	3	29096874	MLM	1.5405e-08
SNP-GWAS	S3_29097120	3	29097120	MLM	1.5405e-08
SNP-GWAS	S3_29099137	3	29099137	MLM	1.5405e-08
SNP-GWAS	S3_29099332	3	29099332	MLM	1.5405e-08
SNP-GWAS	S3_29099603	3	29099603	MLM	1.5405e-08
SNP-GWAS	S3_29100005	3	29100005	MLM	1.5405e-08
SNP-GWAS	S3_29502237	3	29502237	MLM	6.0904e-12
SNP-GWAS	S3_29500894	3	29500894	MLM	1.0397e-11
SNP-GWAS	S3_29504057	3	29504057	MLM	5.5349e-11
SNP-GWAS	S3_29500074	3	29500074	MLM	2.3957e-10
SNP-GWAS	S3_29434617	3	29434617	MLM	6.4544e-09
SNP-GWAS	S3_29434901	3	29434901	MLM	6.4544e-09
SNP-GWAS	S3_29434930	3	29434930	MLM	6.4544e-09
SNP-GWAS	S3_29434931	3	29434931	MLM	6.4544e-09
SNP-GWAS	S3_29436202	3	29436202	MLM	6.4544e-09
SNP-GWAS	S3_29499779	3	29499779	MLM	4.4988e-08
SNP-GWAS	S3_29502237	3	29502237	MLM	6.5317e-12
SNP-GWAS	S3_29500894	3	29500894	MLM	3.7416e-11
SNP-GWAS	S3_29500074	3	29500074	MLM	1.7264e-10
SNP-GWAS	S3_29504057	3	29504057	MLM	1.9808e-10
SNP-GWAS	S3_29442963	3	29442963	MLM	4.0767e-07
SNP-GWAS	S3_27479558	3	27479558	MLM	4.839e-07
SNP-GWAS	S3_29499779	3	29499779	MLM	5.3121e-07
SNP-GWAS	S3_29434617	3	29434617	MLM	5.8875e-07
SNP-GWAS	S3_29502237	3	29502237	MLM	2.5014e-12
SNP-GWAS	S3_29500894	3	29500894	MLM	1.3042e-11
SNP-GWAS	S3_29500074	3	29500074	MLM	3.5837e-11
SNP-GWAS	S3_29504057	3	29504057	MLM	7.0467e-11
SNP-GWAS	S3_29499842	3	29499842	MLM	4.9814e-08
SNP-GWAS	S3_29434617	3	29434617	MLM	8.6482e-08
SNP-GWAS	S3_29434901	3	29434901	MLM	8.6482e-08
SNP-GWAS	S3_29434930	3	29434930	MLM	8.6482e-08
SNP-GWAS	S3_29434931	3	29434931	MLM	8.6482e-08
SNP-GWAS	S3_29434931	3	29434931	MLM	8.6482e-08
SNP-GWAS	S3_29436202	3	29436202	MLM	8.6482e-08
SNP-GWAS	S3_29436202	3	29436202	MLM	8.6482e-08
SNP-GWAS	S3_29502237	3	29502237	MLM	2.3942e-10
SNP-GWAS	S3_29500074	3	29500074	MLM	2.2963e-09
SNP-GWAS	S3_29500894	3	29500894	MLM	2.4605e-09
SNP-GWAS	S3_29504057	3	29504057	MLM	8.6827e-09
SNP-GWAS	S3_29434617	3	29434617	MLM	2.3725e-08
SNP-GWAS	S3_29434901	3	29434901	MLM	2.3725e-08
SNP-GWAS	S3_29434930	3	29434930	MLM	2.3725e-08
SNP-GWAS	S3_29434931	3	29434931	MLM	2.3725e-08
SNP-GWAS	S3_29436202	3	29436202	MLM	2.3725e-08
SNP-GWAS	S3_29096874	3	29096874	MLM	4.5162e-08
SNP-GWAS	S3_29502237	3	29502237	MLM	2.18e-09
SNP-GWAS	S3_29500894	3	29500894	MLM	2.93e-09
SNP-GWAS	S3_29504057	3	29504057	MLM	3.19e-09
SNP-GWAS	S3_29500074	3	29500074	MLM	2.01e-08
SNP-GWAS	S3_19734866	3	19734866	MLM	3.22e-08
SNP-GWAS	S3_29502237	3	29502237	MLM	4.9448e-12
SNP-GWAS	S3_29500894	3	29500894	MLM	2.2351e-11
SNP-GWAS	S3_29500074	3	29500074	MLM	1.0037e-10
SNP-GWAS	S3_29504057	3	29504057	MLM	1.1961e-10
SNP-GWAS	S3_29442963	3	29442963	MLM	3.7014e-08
SNP-GWAS	S3_29434617	3	29434617	MLM	1.1649e-07
SNP-GWAS	S3_29502237	3	29502237	MLM	9.6476e-13
SNP-GWAS	S3_29500894	3	29500894	MLM	6.1097e-12
SNP-GWAS	S3_29504057	3	29504057	MLM	2.6904e-11
SNP-GWAS	S3_29500074	3	29500074	MLM	3.145e-11
SNP-GWAS	S3_29434617	3	29434617	MLM	1.6011e-09
SNP-GWAS	S3_29434901	3	29434901	MLM	1.6011e-09
SNP-GWAS	S3_29434930	3	29434930	MLM	1.6011e-09
SNP-GWAS	S3_29434931	3	29434931	MLM	1.6011e-09
SNP-GWAS	S3_29436202	3	29436202	MLM	1.6011e-09
SNP-GWAS	S3_29499842	3	29499842	MLM	6.0963e-09
SNP-GWAS	S3_29502237	3	29502237	MLM	1.2999e-10
SNP-GWAS	S3_29500894	3	29500894	MLM	7.5053e-10
SNP-GWAS	S3_29504057	3	29504057	MLM	3.7398e-09
SNP-GWAS	S3_29500074	3	29500074	MLM	9.2225e-09
SNP-GWAS	S3_29442963	3	29442963	MLM	1.1577e-06
SNP-GWAS	S3_29434617	3	29434617	MLM	4.7914e-06
SNP-GWAS	S3_29434901	3	29434901	MLM	4.7914e-06
SNP-GWAS	S3_29502237	3	29502237	MLM	1.3732e-09
SNP-GWAS	S3_29500894	3	29500894	MLM	2.9297e-09
SNP-GWAS	S3_29500074	3	29500074	MLM	6.2866e-09
SNP-GWAS	S3_29504057	3	29504057	MLM	1.4179e-08
SNP-GWAS	S3_29078870	3	29078870	MLM	4.1876e-07
SNP-GWAS	S3_29079901	3	29079901	MLM	4.1876e-07
SNP-GWAS	S3_29080066	3	29080066	MLM	4.1876e-07
SNP-GWAS	S3_29084720	3	29084720	MLM	4.1876e-07
SNP-GWAS	S3_29089479	3	29089479	MLM	4.1876e-07
SNP-GWAS	S3_29090896	3	29090896	MLM	4.1876e-07
SNP-GWAS	S3_29502237	3	29502237	MLM	4.0062e-10
SNP-GWAS	S3_29500074	3	29500074	MLM	5.7067e-09
SNP-GWAS	S3_29500894	3	29500894	MLM	5.7441e-09
SNP-GWAS	S3_29504057	3	29504057	MLM	2.3462e-08
SNP-GWAS	S3_29096874	3	29096874	MLM	5.247e-08
SNP-GWAS	S3_29097120	3	29097120	MLM	5.247e-08
SNP-GWAS	S3_29099137	3	29099137	MLM	5.247e-08
SNP-GWAS	S3_29099332	3	29099332	MLM	5.247e-08
SNP-GWAS	S3_29099603	3	29099603	MLM	5.247e-08
SNP-GWAS	S3_29100005	3	29100005	MLM	5.247e-08
SNP-GWAS	S3_19734866	3	19734866	MLM	1.4508e-08
SNP-GWAS	S3_19735050	3	19735050	MLM	1.5119e-08
SNP-GWAS	S3_29502237	3	29502237	MLM	4.1375e-08
SNP-GWAS	S3_29500894	3	29500894	MLM	8.6184e-08
SNP-GWAS	S3_29500074	3	29500074	MLM	3.4218e-07
SNP-GWAS	S3_29504057	3	29504057	MLM	3.5601e-07
SNP-GWAS	S3_28472973	3	28472973	MLM	4.05e-06
SNP-GWAS	S3_29442963	3	29442963	MLM	6.0149e-06
SNP-GWAS	S3_29502237	3	29502237	MLM	1.3322e-09
SNP-GWAS	S3_29500894	3	29500894	MLM	1.7184e-08
SNP-GWAS	S3_29504057	3	29504057	MLM	4.5958e-08
SNP-GWAS	S3_29500074	3	29500074	MLM	4.6964e-08
SNP-GWAS	S3_29434617	3	29434617	MLM	2.1621e-06
SNP-GWAS	S3_29434901	3	29434901	MLM	2.1621e-06
SNP-GWAS	S3_29434930	3	29434930	MLM	2.1621e-06
SNP-GWAS	S3_29434931	3	29434931	MLM	2.1621e-06
SNP-GWAS	S3_29436202	3	29436202	MLM	2.1621e-06
SNP-GWAS	S3_29442963	3	29442963	MLM	4.563e-06
SNP-GWAS	S4_15004427	4	15004427	MLM	1.12e-12
SNP-GWAS	S4_15384517	4	15384517	MLM	3.17e-10
SNP-GWAS	S4_15386105	4	15386105	MLM	3.17e-10
SNP-GWAS	S4_15390603	4	15390603	MLM	3.17e-10
SNP-GWAS	S4_15391975	4	15391975	MLM	3.17e-10
SNP-GWAS	S4_15405111	4	15405111	MLM	3.17e-10
SNP-GWAS	S4_15409318	4	15409318	MLM	3.17e-10
SNP-GWAS	S4_15409329	4	15409329	MLM	3.17e-10
SNP-GWAS	S4_15412888	4	15412888	MLM	3.17e-10
SNP-GWAS	S4_15413427	4	15413427	MLM	3.17e-10
SNP-GWAS	S10_34356538	10	34356538	MLM	7.2e-09
SNP-GWAS	S6_24563852	6	24563852	MLM	9.71e-09
SNP-GWAS	S6_24343948	6	24343948	MLM	1.29e-08
SNP-GWAS	S6_24427853	6	24427853	MLM	5.4e-07
SNP-GWAS	S6_24912018	6	24912018	MLM	6.63e-07
SNP-GWAS	S6_24912730	6	24912730	MLM	6.63e-07
SNP-GWAS	S6_24913646	6	24913646	MLM	6.63e-07
SNP-GWAS	S6_24913943	6	24913943	MLM	6.63e-07
SNP-GWAS	S6_24915470	6	24915470	MLM	6.63e-07
SNP-GWAS	S6_24916392	6	24916392	MLM	6.63e-07
SNP-GWAS	S6_24916443	6	24916443	MLM	6.63e-07
SV-GWAS	SV6_24272046	6	24272046	MLM	4.89443e-13
SV-GWAS	SV6_24272046	6	24272046	GLM	4.62063e-13
SV-GWAS	SV6_24272046	6	24272046	CMLM	4.17023e-13
SV-GWAS	SV6_24272046	6	24272046	FarmCPU	2.82649e-57
SV-GWAS	InDel3_29499687	3	29499687	MLM	4.6002e-11
SV-GWAS	InDel3_29499687	3	29499687	GLM	9.26035e-10
SV-GWAS	InDel3_29499687	3	29499687	CMLM	4.6002e-11
SV-GWAS	InDel3_29499687	3	29499687	FarmCPU	3.56122e-30
SV-GWAS	InDel3_29499687	3	29499687	MLM	5.5285e-10
SV-GWAS	InDel3_29499687	3	29499687	GLM	4.84529e-09
SV-GWAS	InDel3_29499687	3	29499687	CMLM	5.5285e-10
SV-GWAS	InDel3_29499687	3	29499687	FarmCPU	1.04032e-24
SV-GWAS	InDel3_29499687	3	29499687	MLM	1.78718e-11
SV-GWAS	InDel3_29499687	3	29499687	GLM	1.34099e-11
SV-GWAS	InDel3_29499687	3	29499687	CMLM	1.78718e-11
SV-GWAS	InDel3_29499687	3	29499687	FarmCPU	6.03012e-27
SV-GWAS	InDel3_29499687	3	29499687	MLM	1.15605e-09
SV-GWAS	InDel3_29499687	3	29499687	GLM	1.43935e-09
SV-GWAS	InDel3_29499687	3	29499687	CMLM	1.15605e-09
SV-GWAS	InDel3_29499687	3	29499687	FarmCPU	1.96584e-17
SV-GWAS	InDel3_29499687	3	29499687	MLM	4.28848e-07
SV-GWAS	InDel3_29499687	3	29499687	CMLM	4.28848e-07
SV-GWAS	InDel3_29499687	3	29499687	FarmCPU	2.22967e-13
SV-GWAS	InDel3_29499687	3	29499687	MLM	5.73748e-11
SV-GWAS	InDel3_29499687	3	29499687	GLM	3.83831e-11
SV-GWAS	InDel3_29499687	3	29499687	CMLM	5.73748e-11
SV-GWAS	InDel3_29499687	3	29499687	FarmCPU	1.51963e-23
SV-GWAS	InDel3_29499687	3	29499687	MLM	1.08051e-10
SV-GWAS	InDel3_29499687	3	29499687	GLM	1.71992e-10
SV-GWAS	InDel3_29499687	3	29499687	CMLM	1.08051e-10
SV-GWAS	InDel3_29499687	3	29499687	FarmCPU	6.65267e-21
SV-GWAS	InDel3_29499687	3	29499687	MLM	1.08051e-10
SV-GWAS	InDel3_29499687	3	29499687	GLM	3.80764e-07
SV-GWAS	InDel3_29499687	3	29499687	CMLM	1.44126e-07
SV-GWAS	InDel3_29499687	3	29499687	FarmCPU	1.59182e-12
SV-GWAS	InDel3_29499687	3	29499687	MLM	3.15647e-09
SV-GWAS	InDel3_29499687	3	29499687	GLM	2.58412e-09
SV-GWAS	InDel3_29499687	3	29499687	CMLM	3.15647e-09
SV-GWAS	InDel3_29499687	3	29499687	FarmCPU	9.6299e-18
SV-GWAS	InDel3_29499687	3	29499687	MLM	1.91453e-08
SV-GWAS	InDel3_29499687	3	29499687	GLM	9.89435e-09
SV-GWAS	InDel3_29499687	3	29499687	CMLM	1.91453e-08
SV-GWAS	InDel3_29499687	3	29499687	FarmCPU	1.39528e-13
SV-GWAS	InDel3_29499687	3	29499687	MLM	5.48876e-07
SV-GWAS	InDel3_29499687	3	29499687	FarmCPU	4.97427e-07
SV-GWAS	InDel3_29499687	3	29499687	MLM	4.36095e-08
SV-GWAS	InDel3_29499687	3	29499687	GLM	29499687
SV-GWAS	InDel3_29499687	3	29499687	CMLM	4.36095e-08
SV-GWAS	InDel3_29499687	3	29499687	FarmCPU	2.30267e-11
FC, FS, FSI and FSL was the abbreviation of flesh color, fruit shape, fruit shape index and fruit length, respectively.

## Sheet: S10
Table S10 Genetic variants and fruit shape phenotype data of different water melon accessions.
Accession code	S3_29499779(0/0(C); 1/1(T))	InDel3_29499687 (0/0, 1/1(159 deletion))	Fruit shape (FS, elongated=0; spheroidal=1)	Markersun (spheroidal=A;elongated SNP genotype=B;elongated InDel genotype=C;heterozygous genotype=AB/AC)	FSI1_1	FSI1_2	FSI1_3	FSI1_4	FSI1_5	FSI1_6	FSL1_1 (cm)	FSL1_2 (cm)	FSL1_3 (cm)	FSL1_4 (cm)	FSL1_5 (cm)	FSL1_6 (cm)	FST1_1 (cm)	FST1_2 (cm)	FST1_3 (cm)	FST1_4 (cm)	FST1_5 (cm)	FST1_6 (cm)	FSW1_1 (cm)	FSW1_2 (cm)	FSW1_3 (cm)	FSW1_4 (cm)	FSW1_5 (cm)	FSW1_6 (cm)	Note
8R001	1/1	0/0	0	B	1.49254	1.443	1.29125	1.45543	1.59671	1.38204	23.35	22.15	15.6	20	19.71	18.55	1.05	1.26	0.55	1.2	0.96	0.89	15.6	15.35	12.15	13.8	12.36	13.41
8R002	1/1	0/0	0	B	2.09277	2.18971	1.65504	2.33427	1.95237	1.58578	35.9	34.05	22.4375	37.5	25.32	25.8182	1.88	1.13	0.775	1	0.91	0.990909	17.15	15.55	13.5625	16.05	12.94	16.4091
8R003	0/0	0/0	1	A	0.984054	1.00279	0.961002	0.987255	1.02562	1.04274	20.15	17.95	12	18.3	14.9333	15.3778	1.75	1.11	0.842857	1.7	0.933333	1.05556	20.45	17.9	12.5	18.6	14.5667	15
8R004	0/0	0/0	1	A	0.982722	0.969719	1.01965	0.960476	1.05599	0.987868	17.9	13.45	13.7143	17.2778	13.58	15.3333	1.2	0.75	0.528571	1.05556	0.84	0.855556	18.2	13.87	13.5714	18	13.08	15.5333
8R005	0/0	0/0	1	A	0.922761	1	1.24079	0.943868	0.971839	0.954792	18.4	16.5	13.8667	18.15	15.71	17.25	1.2	1.01	0.933333	1.55	0.98	0.95	19.9	16.5	11.1667	19.2	16.13	18.07
8R006	0/0	0/0	1	A	0.976507	1.11494	0.933333	1.02474	1.02375	0.998806	19.3	19.4	11.3333	16.0556	14.54	15.8889	1.6	1.62		1	1.01	1	19.9	17.4	12.1667	15.6667	14.23	15.8889
8R007	0/0	0/0	1	A	1.02657	1.04096	1.05727	1.00218	1.00379	0.958853	16.69	15.25	12.75	15.1	11.22	13.8125	1.12	1.18	0.91	1.1	1.16	0.785714	16.25	14.65	12.05	15.1	11.18	14.4125
8R008	0/0	0/0	1	A	0.903121	0.94709	0.956877	0.904174	0.930716	0.946547	20.7	17.9	14.85	16.4	13.65	15.0714	2.17	1.41	0.9	1.55	1.09	1.91429	23	18.9	15.55	18.15	14.7	16
8R009	0/0	0/0	1	A	1.05275	1.07166	1.05422	1.04244	1.03407	1.0593	19	16.45	15.9	17.1667	12.075	17.125	1.5	1.28	0.98	1	1.0125	1.3	18	15.35	15.1	16.3889	11.65	16.125
8R010	./. a	1/1	0	C	1.72333	1.98433	1.73413	1.73782	1.7118	1.31756	33.7	31.65	23	31.05	24.31	25.3333	1.22	1.04	1.06667	1.1	1	1.11667	19.65	15.95	13.3333	17.9	14.22	19.3667
8R011	0/0	0/0	1	A	1.12482	1.17825	1.04205	1.07855	1.12633	1.04724	19.7	19.5	15.55	17.9	14.66	18.68	1.25	1.35			0.48		17.5	16.55	14.95	16.6	12.92	17.8
8R012	0/0	0/0	1	A	1.02887	1.02978	1.05992	1.0236	0.966049	1.00845	19.85	16.6	16.875	16	13.2571	15.53	1.29	1.12	1.15		1.02857		19.3	16.12	15.875	15.65	13.7857	15.4
8R013	0/0	0/0	1	A	0.943385	0.979112	0.983008	1.01768	1.04092	1.01128	17.4444	18.75	14	19.4444	15.4833	16.7778	1.47778	1.8	0.957143	1.22222	1.28333	1.05556	18.5556	19.15	14.2857	19.1111	14.85	16.6444
8R014	0/0	0/0	1	A	1.10231	1.08466		1.01299	1.07615	1.02323	23.85	20.5		17.8889	15.8571	19.7	1.51	1.4		1.22222	0.957143	1.69	21.55	18.9		17.5556	14.7714	19.27
8R015	0/0	0/0	1	A	0.995508	1.02918	0.958333	1.00875	1.02441	0.991318	18.65	19.4	11.5	18.3889	14.68	16.4375	1.25	1.13	1.1	1.33333	0.88	1.1625	18.7	18.85	12	18.2222	14.4	16.5
8R016	0/0	0/0	1	A	0.96382	0.991176	0.949295	0.980052	1.00616	0.987386	17.1364	16.85	12.4167	19.3333	14.3	13.75	0.945455	0.73	0.4	1.05556	0.625	0.53	17.7727	17	13.0833	19.7222	14.1875	13.86
8R017	0/0	0/0	1	A	1.04224	1.03904	1.02832	1.03076	1.06804	1.02995	18.45	18.1	15.5714	17.5	15.2727	15.03	0.93	1.05	0.942857	0.8	0.763636	0.75	17.7	17.42	15.1429	16.95	14.3091	14.63
8R018	0/0	0/0	1	A	0.98889	1.02736	0.961411	0.982999	1.05889	0.965296	18.55	16.9	17.1429	18.0625	12.7375	17.95	0.99	0.47	0.714286	1	0.425	0.91	18.75	16.45	17.9286	18.3125	12.075	18.64
8R019	./.	1/1	0	C	1.85327	2.14828		1.09939	1.80996	1.27382	30.45	31.15		18	17.94	22.56	1.73	1.31		1.1875	1.18	1.4	16.45	14.5		16.375	10.06	18.4
8R020	0/0	0/0	1	A	1.09802	1.12593	0.987463	1.06976	1.08647	1.14947	26.6	22.8	18.75	24.7	18.3333	23	1.45	0.96	1.075	1.2	0.944444	1.25	24.15	20.25	19	23.1	16.9889	20
8R021	0/0	0/0	1	A	1.00089	1.07542	0.995258	1.04567	1.05003	0.976382	17.7778	19.25	14.15	18.96	16.2222	14.5429	0.977778	0.92	0.93	1.48	1.04444	0.7	17.7222	17.9	14.25	18.11	15.4556	14.8857
8R022	0/0	0/0	1	A	1.08215	1.13896	1.17325	1.07373	1.07102	1.05332	21.4	20.9	18.5714	19.96	15.78	18.45	1.54	1	1.08571	1.52	0.99	1.39	19.8	18.35	15.9286	18.54	14.72	17.57
8R023	./.	1/1	1	A	1.10764	1.15406	1.22249	1.13108	1.28574	1.33778	18.8125	20.6	19	20.8333	20.1429	23.8333	1.3375	1.01	1.2	1.7	0.657143	1.55556	17	17.85	15.75	18.3333	15.8	17.7556	inconsistent genotype and phenotype
8R024	1/1	0/0	0	B	1.43959	1.63717	1.40682	1.51634	1.47117	1.29542	26.4	27.75	21.5	22.94	20.4	21.375	1.14	1.22	1.08889	1.47	0.86	1.6875	18.25	16.95	15.2778	15.12	13.92	16.45
8R025	0/0	0/0	1	A	1.03354	1.03306	0.892857	0.985662	1.06683	0.962372	18.3	18.75	12.5	18.3143	17.9875	18.3	1.04	1	0.7	0.957143	0.525		17.75	18.15	14	18.5714	16.85	19
8R026	0/0	0/0	1	A	0.957438	1.00506	1.00251	1.01278	1.01823	1.03481	18.75	19.85	16.7778	16.5667	17.2625	17.2	1.2	0.99	0.966667	0.933333	0.275		19.6	19.75	16.7222	16.5	16.975	16.63
8R027	0/0	0/0	1	A	1.00114	1.02882	1.02684	0.995645	0.991117	0.99446	17.75	17.85	15.1	19.05	15.8429	17.8889	1.53	0.93	0.96		0.271429		17.7	17.35	14.8	19.15	15.9571	17.9444
8R028	0/0	0/0	1	A	1.08042	1.19178	1.02123	1.1293	1.09952	1.10146	20.4	21.75	16.7778	22.0222	17.38	21.25	0.8	0.82	0.844444	1.21111	0.82	0.91	18.9	18.25	16.5	19.4111	15.83	19.32
8R029	./.	1/1	0	C		2.09646	1.62589	1.95002	1.90595	1.55341		32.6	25.375	30.0625	26.7714	23.67		0.94	0.925	1.275	0.885714	0.89		15.55	16.0625	15.5375	14.1429	15.25
8R030	./.	1/1	0	C	1.69011	2.08896	1.80701	1.84469	1.77847	1.71748	28.2	34.05	23.8333	24.1429	24.7125	26.7	1.14	1.01	0.7	1.27143	0.9375	0.98	16.5	16.3	13.1667	13.2	13.95	15.69
8R031	0/0	0/0	1	A		1.22139	1.04679	1.09056	1.09074	1.07371		24.55	15.1667	20.0625	16.4889	19.3125		1.33	0.666667	0.9375	0.6	1.0125		20.1	14.5	18.375	15.1111	17.9625
8R032	0/0	0/0	1	A	1.07273	1.07788	0.998188	1.20145	1.04439	1.01951	18.5	17.3	14.85	23.2333	15.6375	19.05	1.11	0.93	0.69	1.66667	1.0375	1.05	17.15	16.05	14.9	19.4167	14.975	18.66
8R033	./.	1/1	0	C	1.47085	1.90588	1.79841	1.81612	1.94601	1.7966	26.925	32.4	24.9167	28.5	25.0375	31.4	1.285	1.3	1.15	1.9	1.2	1.4	18.975	17	13.9167	15.8333	12.85	17.54
8R034	0/0	0/0	1	A	1.02797	1.13019	1.07344	1.0229	1.00206	1.08603	18.55	20.4	17.55	18.9444	16.75	20.2	1.04	0.77	0.66	1.05556	0.75	0.98	18	18.05	16.4	18.5333	16.8833	18.58
8R035	0/0	0/0	1	A	1.02946	1.1213	0.983198	1.00913	1.00822	1.01705	17.5	18.95	15.2	18.1111	14.9875	17.25	1.02	0.84	0.99	1.45556	0.7	0.98	17	16.9	15.5	18.0556	14.925	17.03
8R036	0/0	0/0	1	A	1.09921	1.19471	1.08546	1.13331	1.1553	1.11183	24.875	24.85	16.25	22.6111	23.87	20.8889	1.1125	0.93	0.86	1.55556	0.79	1.03333	22.5	20.8	15	19.9444	20.67	18.8111
8R037	0/0	0/0	1	A	1.14399	1.08108	1.1002	1.13302	1.04606	1.08688	19.4	20	17.1	22.75	16.8857	17.9	0.71	1.05	0.64	0.7625	0.542857	0.64	16.95	18.5	15.6	19.875	16.2429	16.48
8R038	0/0	0/0	0	A	1.32296	1.43237	1.31486	1.28383	1.26331	1.2356	31.4	29.65	20.9167	30.4	25.0429	27.15	1.5	1.23	1.15				23.75	20.7	15.9167	23.6	19.9714	22.02	inconsistent genotype and phenotype
8R039	1/1	0/0	1	B	1.19733	1.04802	1.25045	1.19407	1.25003	1.05525	24	18.55	20.1667	24.4	22.86	21.9714	1.28	1.12	1.1	1.2	1.39	1.28571	20	17.7	16.3333	20.5	18.32	20.7429
8R040	0/0	0/0	1	A	1.05234	1.22762	1.12601	1.19509	1.21036	1.12941	19.3421	24	17.7143	23.4444	22.58	21.84	1.02632	1.02	1.04286	1.06667	1.11	1.13	18.3316	19.55	15.7143	19.6111	18.58	19.31
8R041	0/0	0/0	1	A	1.02275	1.09431	1.01574	0.966617	0.99144	0.960692	14.9	13.46	13.05	15.3	12.6556	11.6667	1.07	0.77			0.988889		14.55	12.3	12.85	15.8	12.7556	12.1333
8R042	0/0	0/0	1	A	1.04684	0.946488	1.05437	1.0182	1.03845	1.05011	19.62	14.15	15.8	16.25	15.76	18.5	1.05	1.08		1.0375	0.97		18.72	14.95	15	15.9375	15.15	17.5857
8R043	0/0	0/0	1	A	1.01914	1.06647	1.01557	1.18491	1.03539	1.00578	18.45	17.65	17.5556	18	16.1	18.6111	0.62	0.63	0.844444	0.5	0.766667	0.888889	18.1	16.55	17.2778	15.7778	15.3333	18.5111
8R044	0/0	0/0	1	A	1.04313	1.075	1.01549	1.04799	1.1208	1.0426	18.2059	17.2	16.55	18.1667	17.0333	16.87	0.894118	0.73	0.97	0.977778	0.966667	0.91	17.4294	16	16.3	17.3333	15.2444	16.2
8R045	0/0	0/0	1	A	0.959187	1.12651	0.963113	1.00319	0.996608		14.7143	18.7	14.85	16.5	13.95		0.871429	0.84	0.89	1.36667	1.05		15.3571	16.6	15.4	16.4444	13.9125
8R046	0/0	0/0	1	A	1.04483	1.05882	1.02329	1.09168	1.04893	1.01913	17.45	19.8	15.85	18.6364	15.23	18.5375	1.08	1	1.02	1.13636	1.02	0.9375	16.7	18.7	15.55	17.2273	14.51	18.1875
8R047	0/0	0/0	1	A	1.02181	1.10061	1.05505	1.0442	1.03876	1.05164	16.9	18.05	15.15	18.1875	14.76	17.74	0.97	0.8	0.68	1.025	1.06	1.03	16.55	16.4	14.4	17.4375	14.23	16.9
8R048	0/0	0/0	1	A	1.10004	1.09066	1.04604	1.09369	1.0997	0.996742	20	19.85	16.9444	19.3	16.0429	18.58	1.03333	0.81	0.822222	1.27	0.871429	1.26	18.1667	18.2	16.2222	17.65	14.6286	18.7
8R049	0/0	0/0	1	A	0.934944	1.05758	0.939792	1.01586	1.00627	0.947397	15.65	17.45	16.6875	18.4444	14.8571	18.0273	1	0.9	1.075	1.2	1.04286	1.06364	16.75	16.5	17.75	18.1667	14.7429	19.1636
8R050	0/0	0/0	1	A	1.02789	1.16533	1.0402	1.09213	1.05462	1.03208	16.95	21.85	18.3333	19.8333	18.51	18.77	1.02	0.99	0.916667	1.14444	1.09	1.03	16.5	18.75	17.5833	18.2444	17.53	18.18
8R051	0/0	0/0	1	A	0.987987	1.13622	0.953103	1.02589	1.09376	1.00214	15.45	18.35	15.3571	17.7222	15.72	18.83	1.05	0.55	0.714286	0.988889	0.7	1.14	15.65	16.15	16.1429	17.2444	14.4	18.8
8R052	0/0	0/0	1	A	1.01815	1.0618	1.00096	1.0165	1.02335	1.00506	15.9444	18.9	17.3	19.3571	17.6714	18.25	0.922222	0.85	0.92	0.942857	0.971429	1.12	15.6667	17.8	17.3	18.9286	17.3143	18.15
8R053	0/0	0/0	1	A	1.04512	1.08808	1.03343	1.07037	1.12302	1.01944	16.35	16.06	16.7	18.0556	15.4667	17.4818	0.93	1.02	0.77	0.966667	0.966667	0.990909	15.65	14.76	16.2	16.8333	13.8	17.1636
8R054	0/0	0/0	1	A	0.992565	1.04899	1.04784	1.0025	0.998257	0.984611	18.85	18.2	18.4	17.625	20	18.6556	1.05	0.91	0.99	1.2125	1.35	1.03333	19	17.35	17.55	17.575	20.05	18.9556
8R055	0/0	0/0	1	A	1.03641	1.12536	1.01139	1.05653	1.09109	1.04451	19.55	19.75	18.6111	19.3889	15.33	21.1429	1.27	1.06	1.1	1.28889	1.04	1.74286	18.85	17.55	18.3889	18.3333	14.08	20.2429
8R056	0/0	0/0	1	A	1.04679	1.0992	1.00437	1.05911	1.0755	0.999639	20.5	20.5	16.8889	18.5889	17.53	20.01	1.05	1	0.988889	1.12222	1.09	1.05	19.62	18.65	16.8333	17.6111	16.29	20.03
8R057	0/0	0/0	1	A	1.03557	1.11538	1.03064	1.0443	1.0928	0.997512	18.7	18.85	15.65	18.6111	19.45	17.96	1	0.87	0.89	1.13333	1.15	1.04	18.05	16.9	15.2	17.8	17.8	18.01
8R058	0/0	0/0	1	A	0.984024	1.01153	0.992126	1.01212	1.00027	0.971629	18.15	17.55	15.3	17.9375	16.08	16.88	0.89	0.93	0.76	1.2375	1.02	0.95	18.4	17.35	15.4	17.75	16.08	17.42
8R059	0/0	0/0	1	A	1.09803	1.08136	1.02574	1.03759	1.08917	1	24.2	20.6	14.95	19.55	18.77	20.4	1.58	1.15	0.55	1.44	1	2	22	19.05	14.55	18.96	17.18	20.4
8R060	0/0	0/0	1	A	1.01977	1.06718	1.0246	1.02475	1.056	0.998714	18.45	20.65	16.3889	17.8	17.6667	18.75	0.95	0.99	0.944444	1.2375	1.07778	1.04	18.15	19.35	15.9778	17.4	16.7	18.91
8R061	0/0	0/0	1	A	1.02287	1.09143	1.0559	0.999115	0.99808	0.973182	18.8	19.1	17	18.1667	15.24	19.48	0.75	0.72	1	0.933333	0.79	0.89	18.35	17.5	16.1	18.1667	15.26	20.03
8R062	0/0	0/0	1	A	1.0178	1.06557	1.02295	1.00527	1.02755	1.00188	17.2222	16.25	16.55	17.875	15.13	17.1333	0.933333	0.89	0.82	1.025	0.9	1.06667	16.8889	15.25	16.2	17.75	14.73	17.1222
8R063	0/0	0/0	1	A	1.01275	1.04348	0.940679	0.999166	1.00172	0.975533	18.52	16.8	15.85	18.6	17.69	17.35	0.86	0.72	0.64	1.13	1	1.1	18.3	16.1	16.85	18.6	17.68	17.91
8R064	0/0	0/0	1	A	0.988017	1.0405	0.966754	0.961114	0.996334	0.938238	18.8333	16.7	15.7	16.7	17.04	17.34	0.955556	0.71	0.58	1.15	1.05	1.07	19.1111	16.05	16.3	17.4	17.16	18.56
8R065	1/1	0/0	0	B	1.57936	1.61921	1.37898	1.55326	1.58452	1.49942	32.45	24.45	20.0833	25.5556	25.23	25.61	1.56	0.97	1.01667	1.24444	1.07	1.85	20.5	15.1	14.5833	16.4444	15.93	17.07
8R066	0/0	0/0	1	A	1.04344	1.11672	1.04152	1.06145	1.07172	0.994796	19.7778	17.7	16.18	18.75	14.4889	17.0222	1	0.6	0.86	1	0.888889	1.01111	19	15.85	15.63	17.6875	13.6333	17.1778
8R067	0/0	0/0	1	A	1.05384	1.12722	1.05007	1.07503	1.11556	1.02025	17.8	19.05	16.9	18.6	16.9444	17.6444	1.19	0.96	0.92	1.2	0.988889	1.05556	16.9	16.9	16.1	17.25	15.2222	17.2889
8R068	0/0	0/0	1	A	1.05395	1.10947	1.00353	1.10308	1.10869	1.04521	17.5	18.75	15	18.95	17.52	18.78	1.3	0.95	1.04	1.28	1.04	1.13	16.6	16.9	14.95	17.13	15.82	17.96
8R069	0/0	0/0	1	A	1.02926	1.08753	0.976451	1.04287	1.09357	1.01338	17.85	20.5	17.1	19.7	15.86	18.08	1.02	0.98	0.95	1.19	0.95	1.19	17.32	18.85	17.5	18.85	14.52	17.89
8R070	0/0	0/0	1	A	1.01648	1.1021	0.994408	1.00983	1.05771	0.995797	17.78	18.35	17.5556	18.15	15.73	19.0667	1.2	0.88	1.1	1.12	0.97	1.21111	17.5	16.65	17.6444	17.95	14.86	19.1444
8R071	0/0	0/0	1	A	1.13396	1.1437	1.05831	1.09711	1.06935	1.0939	21.55	19.5	17.55	21.8	15.48	20.58	1.23	0.87	1.08	1.4	1.03	1.45	19	17.05	16.65	19.94	14.43	18.82
8R072	0/0	0/0	1	A	1.03712	1.17531	1.01293	1.04803	1.1079	0.953165	19.9	23.8	16.5556	18.95	19.3125	19.5556	1.12	1	1.05556	1.14	1.0625	1.33333	19.2	20.25	16.3333	18.05	17.4375	20.6
8R073	0/0	0/0	1	A	1.02314	1.12392	1.01048	1.0416	1.08428	1.02031	20.35	19.5	16.0556	19.05	16.83	17.7364	1.25	0.95	0.922222	1.16	1	1.24545	19.85	17.35	15.9444	18.25	15.52	17.3545
8R074	0/0	0/0	1	A	1.02488	1.03342	1.00095	0.984024	0.97304	1.01835	22.55	20.1	17.75	20.9167	17.59	21.02	1.29	0.99	1.03	1.28333	1.06	1.53	21.9	19.45	17.8	21.25	18.1	20.6
8R075	0/0	0/0	1	A	1.06606	1.12074	1.06255	1.0751	1.10628	1.04998	17.05	18.1	16.05	16.33	14.02	16.91	0.83	0.62	0.82	0.81	0.78	1.17	16	16.15	15.1	15.2	12.67	16.14
8R076	0/0	0/0	1	A	1.01613	1.0882	0.966202	1.05415	1.11306	1.01353	18.35	19.37	16.75	18	18.4286	17.97	1.08	1.17	1	1.09	1.02857	1.3	18.1	17.8	17.35	17.1	16.5714	17.8
8R077	0/0	0/0	1	A	1.01972	1.12842	0.996644	1.01261	1.05555	0.991232	18.6	20.65	15.4	16.4375	18.75	17.43	1.04	1.2	0.99	1.0875	1	1.35	18.23	18.3	15.48	16.1875	17.875	17.6
8R078	0/0	0/0	1	A	1.04636	1.08709	0.97142	1.01244	1.08936	1.02002	20.65	18.1	15.4	18.9	18.08	20.5364	0.96	1.08	0.86	1	0.76	1.08182	19.75	16.65	15.85	18.65	16.69	20.1364
8R079	0/0	0/0	1	A	1.07821	1.11272	1.08968	1.08527	1.09844	1.04686	19.25	19.25	18.75	22.3125	16.25	21.825	1	1.16	1.05	1.225	0.86	1.375	17.85	17.3	17.25	20.5625	14.76	20.875
8R080	0/0	0/0	1	A	1.01943	1.08245	0.985006	0.990468	1.07008	1.02589	19.78	20.35	17.3	16.72	15.1429	19.4857	0.96	1.57	1.08	1.11	0.585714	1.5	19.4	18.8	17.55	16.85	14.2571	18.9714
8R081	0/0	0/0	1	A	1.07138	1.05455	1.05526	0.994824	1.02992	1.06628	20.1	17.4	18	17.9	15.3	17.1286	1	1.19	0.922222	1.25	0.955556	1.7875	18.75	16.5	17.1111	18	14.8556	17.0875
8R082	./.	1/1	0	C	1.88206	1.70518	1.75458	1.85035	2.20745	1.60228	27.75	21.4	21.8	23.6111	28.75	23.39	0.98	1.28	1.031	1.16667	1.07	1.77	14.75	12.55	12.45	12.7222	13.1	14.67
8R083	0/0	0/0	1	A	1.04899	1.09006	0.9816	1.02972	1.07115	0.987615	15.15	17.55	15.25	15.85	17.18	17.8083	1.03	1.01	0.93	0.98	1	1.16667	14.45	16.1	15.55	15.4	16.15	18.0333
8R084	0/0	0/0	1	A	1.03637	1.07317	0.994116	1.06536	1.06849	0.998343	17.25	15.4	16.45	18.55	17.09	17.49	1.08	0.89	0.93	1	1.08	1.2	16.65	14.35	16.5	17.4	16.03	17.55
8R085	0/0	0/0	1	A	1.04243	1.10656	1.00053	1.02564	1.06741	0.999	18.05	17.55	16.2	17.85	19.0182	18.27	1.03	1.15	1.04	0.99	1	1.42	17.35	15.86	16.21	17.4	17.8091	18.35
8R086	0/0	0/0	1	A	1.06871	1.0534	1.00268	1.05907	1.03763	0.97844	18.45	17.36	16.3889	18.8	16.4222	16.6889	1.05	1.25	1.03333	1.13	1	1.05	17.25	16.48	16.3333	17.75	15.8111	17.0333
8R087	0/0	0/0	1	A	0.994778	1.08288	1.04015	1.04825	1.06434	1.02798	18.25	17.9	17.5	19.75	19.0556	20.24	0.9	1.05	1	1.02	0.844444	1.14	18.36	16.53	16.8125	18.8	17.8889	19.7
8R088	0/0	0/0	1	A	1.1218	1.15424	1.03362	1.07971	1.19564	1.02599	21.15	22.45	17.05	18.9	24.75	18.82	1.05	1.18	0.99	1.27	1.1	1.17	18.85	19.45	16.5	17.5	20.75	18.35
8R089	0/0	0/0	1	A	1.07392	1.24088	1.10608	1.02055	1.00543	1.1619	24.2	25.5	17.875	23.7857	18.2286	22.5	1.25	1.17	1.1625	1.64286	1.3	1.25	22.5	20.55	16.375	23.2857	18.0429	19.25
8R090	0/0	0/0	0	AC			1.64286	1.47988	1.57835	1.29854			23	24.6875	22.2714	23.4			1	0.966667	0.942857	0.75			14	17.2625	14.1	18.35	inconsistent genotype and phenotype
8R093	0/0	0/0	1	A	1.14261	1.1933	0.96301	0.845229	0.938628	0.992503	21.9	23.15	17	15.375	16.25	23.9	1.2	0.87	0.8	1.525	0.633333	1.35	19.35	19.4	17.7444	18.3375	17.55	24.04
8R095	0/0	0/0	1	A	1.06463	1.04682	1.05258	0.973994	0.909675	0.90173	17.45	15.65	13.875	13.2778	10.6714	14.03	1.21	1	1.2	1.12222	0.971429		16.5	14.95	13.1833	13.6667	11.7429	15.55
8R097	0/0	0/0	1	A	1.05714	1.00448	0.974384	0.953349	0.951592	0.950226	18.5	22.4	15.5	20.5	15.8222	14.4667	1	1.48	1	1.14286	1.14444	0.877778	17.5	22.3	16	21.5714	16.5889	15.2444
8R098	1/1	0/0	0	B	1.81705		1.79984	1.9462		1.68989	22.375		22.02	22.36		20.2778	0.55		0.48	0.51		0.855556	12.3125		12.25	11.47		12
8R099	0/0	0/0	1	A	1.1832	1.12457	1.23514	1.17176	1.14544	1.11913	18.85	16.25	17.4375	17.67	15.4444	16.82	0.44	0.39	0.525	0.44	0.333333	0.41	16	14.45	14.125	15.06	13.4778	15.03
8R100	0/0	0/0	1	A	1.01078	1.076	1.05572	1.00021	1.07218	1.02243	14.95	16.8125	14.15	15.7778	13.1333	13.91	0.59	0.5	0.3	0.666667	0.333333	0.544444	14.81	15.625	13.4	15.7778	12.2667	13.62
8R101	0/0	0/0	1	A	0.958357	0.988406	0.90625	0.950721	1.05251	0.962931	19.5	17.05	14.5	16.3333	16.41	16.11	1.46667	1.04	1	1	1.02	0.94	20.3333	17.25	16	17.1667	15.58	16.7
8R102	./.	1/1	0	C	2.0089	2.63987	2.24694	2.81988	2.48052	1.83421	35	41.05	24.6667	43.3889	31.8	25.625	1.09	1.23	0.933333	1.11111	1.11	1.0625	18.45	15.55	11	15.4444	12.84	14.0375
8R103	0/0	0/0	1	A	0.950645	0.938503	0.952333	0.909674	0.972907	0.937169	17.5	17.55	16.5	14.4167	13.0556	18.3	0.8	1.07	0.833333	0.5	0.566667	0.92	18.4	18.7	17.3333	15.8333	13.4222	19.56
8R104	./.	1/1	0	C	1.72177	1.8	1.83234	1.82218	1.12143	1.61372	33.8111	27.9	24.1667	33.375	17.7	30.5	1.35556	0.92	0.933333	1.1875	1	1.75	19.6667	15.5	13.2667	18.5625	16	19.2
8R105	0/0	0/0	1	A	1.10253	1.15885	1.12182	1.06124	1.16489	1.10477	21.95	20.5	16	22.85	19.32	22.25	1.12	1.08	1	1.15	0.98	1	19.8	17.69	14.3	21.6	16.56	20.15
8R106	0/0	0/0	1	A	1.10011	1.15178	1.18088	1.03361	1.02821	1.12965	23.25	21.4	14.6667	21.8889	15.0375	22.4375	1.67	1.32	0.916667	1.25556	0.85	1.5625	21.25	18.58	12.4167	21.0556	14.65	19.8625
8R107	0/0	0/0	1	A	1.00832	1.05292	1.1743	1.09272	1.04088	1.12105	21.35	18.9	15.5	22.15	14.4545	24.25	1	0.7	0.966667	1.3	0.863636	1.7	21.2	17.95	13.4167	20.25	13.9364	21.6
8R108	./.	1/1	0	AC	1.28874	1.2028	1.16344	1.20146	1.28612	1.25986	25.3125	25.8	18.8333	27.9375	18	23.9	1.275	1.39	0.8	1.375	1.47143	1.41667	19.625	21.45	16.1667	23.3125	14.1	19.56
8R109	./.	1/1	0	C	1.38041	1.87571	1.70611		1.65283	1.64242	28.32	33.2	23.6667		21.7	29.1	1.33	1.47	1.11667		1.425	1.75	21.4	17.7	13.9167		13.175	17.73
8R110	./.	1/1	0	C	1.6144	1.79755	1.3765	1.06976	1.68358	1.33267	30.1875	29.3	20.3333	24.7	24.3636	22.9	1.3625	1.3	1.1	1.2	1.4	1.45	18.6875	16.3	14.8333	23.1	14.5182	17.2
8R111	./.	1/1	0	C	1.55026	1.75593	1.51423	1.60577	1.51103	1.49135	32.05	25.9	20.9	31.1	18.9111	25.5	1.34	0.89	0.91	1.1	0.744444	1.125	20.55	14.75	13.81	19.35	12.4778	17
8R112	0/0	0/0	1	A	0.950263	1.06388	1.04568	0.953492	1.00194	1.00577	22.6	21.65	15.43	21.05	16.51	22.2273	1.43	0.97	0.95	1.43	1.05	1.39091	23.75	20.35	14.95	22.05	16.51	22.2091
8R113	0/0	0/0	1	A	1.05247	1.11798	0.98569	1.05707	1.17726	1.08584	21.7	19.9	15.2	20.55	19.28	22.21	1.11	0.68	0.8	1.11111	0.77	1.05	20.6	17.8	15.4	19.4	16.37	20.46
8R114	1/1	0/0	0	B	1.24766	1.28283	1.18349	1.47842	1.38464	1.27627	26.3125	25.4	16.75	27.2	20.3667	25.1667	1.8125	1.06	0.9	1.2	1.11111	1.25	21.25	19.8	14.25	18.5	14.7333	19.6333
8R115	0/0	0/0	1	A	1.04651	1.14528	1.01665	1.0917	1.03648	1.059	22.25	23.65	17.4	23.5	16.725	20.05	1.35	0.98	1.3	1.7	1	1.41	21.25	20.65	17.2	21.5	16.025	18.95
8R116	0/0	0/0	1	A	0.976497	0.984375	1.04955	0.944795	1.02936	0.964664	21.6	18.9	18.625	21.4375	15.16	20.0714	1.28	0.89	1.175	1.6875	0.98	1.35714	22.15	19.2	17.75	22.6875	14.77	20.8429
8R117	0/0	0/0	1	A	1.01967	1.15802	1.07856	1.08113	1.07712	0.994057	19.05	23.45	17.6429	23.0625	16.3	18.7	1.05	0.96	1.07143	1.0625	0.811111	1.25	18.65	20.25	16.4	21.3125	15.1111	18.8
8R118	./.	1/1	0	C	1.72549	1.69524		1.76045	1.95505	1.33667	28.3	26.7	24.2857	28.25	22.7	23.1	1.37	1.09		1.13	1.26	1	16.4	15.75		16.1	11.64	16.25
8R119	0/0	0/0	1	A	1.22433	1.29442	1.08377	1.14774	1.10885	1.13754	23.75	25.5	19.0909	22.75	20.01	21.2778	0.733333	0.85	0.954545	0.94	0.98	1.18889	19.25	19.7	17.5909	19.95	18.05	18.7444
8R120	./.	1/1	0	C	1.812	1.78736	1.31034	1.8661	1.91981	1.46779	33.25	31.1	19	34.5	40.7	23.9	1.12	1.12	1.2	1.58333	1.8	2.02857	18.3	17.4	14.5	18.5	21.2	16.2571
8R121	0/0	0/0	1	A	1.05358	1.12533	1.0534	1.08798	1.22588	1.05709	20.1	21.55	17.4167	20.25	20.3	18.4444	0.94	0.77	0.75	0.5875	0.677778	0.955556	19.05	19.15	16.5833	18.625	16.8222	17.4333
8R122	1/1	0/0	0	B	1.78593	1.83544	1.69231	1.8595	1.79942	1.33654	20.9	21.75	22.0833	22.5	19.1667	17.2	0.8	0.52	0.7	0.675	0.566667	0.83	11.75	11.85	13.0833	12.125	10.6667	12.85
8R123	0/0	0/0	1	A	1.14004	1.22826	1.19867	1.2169	1.15672	1.14971	21.65	22.6	18.85	22.6667	19.49	21	0.93	1.05	1.02	0.95	0.8	1.24	18.95	18.4	15.74	18.5667	16.87	18.26
CR001	0/0	0/0	1
CR002	0/0	0/0	1
CR003	0/0	0/0	1
CR195	0/0	0/0	1	A
CR196	0/0	0/0	1	A
CR197	0/0	0/0	1	A
CR198	0/1 b	0/0	0	AB
CR199	0/0	0/1	1	AC
CR200	0/0	0/0	1	A
CR201	1/1	0/0	0	B
CR202	0/0	0/0	1	A
CR203	0/0	0/0	1	A
CR204	0/0	0/0	1	A
CR205	0/0	0/0	1	A
CR206	0/0	0/0	1	A
CR207	1/1	0/0	1	B																									inconsistent genotype and phenotype
CR208	0/0	0/0	1	A
CR209	0/0	0/0	1	A
CR210	0/0	0/0	1	A
CR211	0/0	0/0	1	A
CR212	0/0	0/0	1	A
CR213	0/0	0/0	1	A
CR214	0/0	0/0	1	B
CR215	0/0	0/0	1	A
CR216	1/1	0/0	0	B
CR217	0/0	0/0	1	A
CR218	0/0	0/0	1	A
CR219	1/1	0/0	1	B																									inconsistent genotype and phenotype
CR220	0/0	0/0	1	A
CR221	0/0	0/0	1	A
CR222	0/0	0/0	1	A
CR223	1/1	0/0	0	B
CR224	1/1	0/0	0	B
CR225	0/0	0/0	1	A
CR226	1/1	0/0	1	B																									inconsistent genotype and phenotype
CR227	0/0	0/0	1	A
CR228	0/1	0/0	1	AB																									inconsistent genotype and phenotype
CR229	1/1	0/0	1	B																									inconsistent genotype and phenotype
CR230	0/0	0/0	1	A
CR231	1/1	0/0	1	B																									inconsistent genotype and phenotype
CR232	1/1	0/0	0	B
CR233	1/1	0/0	0	B
CR234	1/1	0/0	1	B																									inconsistent genotype and phenotype
CR235	0/0	0/0	1	A
CR236	0/0	0/0	1	A
CR237	1/1	0/0	0	B
CR238	0/0	0/0	1	A
CR239	0/0	0/0	1	A
CR240	0/0	0/0	1	A
CR241	1/1	0/0	0	B
CR242	0/0	0/0	1	A
CR243	0/0	0/0	1	A
CR244	0/0	0/0	1	A
CR245	0/0	0/0	1	A
CR246	1/1	0/0	1	B																									inconsistent genotype and phenotype
CR247	0/0	0/0	1	A
CR248	1/1	0/0	0	B
CR249	0/0	0/0	1	A
CR250	0/0	0/0	1	A
CR251	0/0	0/0	1	A
CR252	0/0	0/0	1	A
CR253	0/0	0/0	1	A
CR254	0/0	0/0	1	A
CR255	0/0	0/0	1	A
CR256	0/0	0/0	1	A
CR257	0/0	0/0	1	A
CR258	0/0	0/0	1	A
CR259	0/0	0/0	1	A
CR260	0/0	0/0	1	A
CR261	0/0	0/0	1	A
CR262	0/0	0/0	1	A
CR263	0/0	0/0	1	A
CR264	0/0	0/0	1	A
CR265	0/0	0/0	1	A
CR266	0/0	0/0	1	A
CR267	0/0	0/0	1	A
CR268	0/0	0/0	1	A
WM10	0/0	0/0	1
WM100	0/0	0/0	1
WM110	0/0	0/0	1
WM112	1/1	0/0	1																										inconsistent genotype and phenotype
WM114	0/0	0/0	1
WM115	1/1	0/0	1																										inconsistent genotype and phenotype
WM116	1/1	0/0	1																										inconsistent genotype and phenotype
WM117	0/0	0/0	1
WM118	0/0	0/0	1
WM119	1/1	0/0	1																										inconsistent genotype and phenotype
WM12	0/0	0/0	1
WM120	0/1	0/0	0
WM121	1/1	0/0	0
WM122	0/0	0/0	1
WM125	0/0	0/0	1
WM126	0/0	0/0	1
WM127	0/0	0/0	1
WM128	0/0	0/0	1
WM129	0/0	0/0	1
WM130	0/0	0/0	1
WM132	0/0	0/0	1
WM133	0/0	0/0	1
WM135	0/0	0/0	1
WM136	0/0	0/0	1
WM137	0/0	0/0	1
WM139	0/0	0/0	1
WM140	0/0	0/0	1
WM141	0/0	0/0	1
WM142	0/0	0/0	1
WM143	0/0	0/0	1
WM144	0/0	0/0	1
WM145	0/0	0/0	1
WM146	0/0	0/0	1
WM147	0/0	0/0	1
WM148	0/0	0/0	1
WM149	0/0	0/0	1
WM150	./.	1/1	0
WM152	0/0	0/0	1
WM153	0/0	0/0	1
WM154	0/0	0/0	1
WM155	1/1	0/0	0
WM156	0/0	0/0	1
WM157	0/0	0/0	1
WM158	./.	1/1	0
WM159	0/0	0/0	0																										inconsistent genotype and phenotype
WM160	0/0	0/0	1
WM162	0/0	0/0	1
WM163	0/0	0/0	1
WM164	0/0	0/0	1
WM165	0/0	0/0	1
WM166	0/0	0/0	0																										inconsistent genotype and phenotype
WM167	0/0	0/0	1
WM168	0/0	0/0	1
WM169	0/0	0/0	1
WM171	0/0	0/0	1
WM172	0/0	0/0	1
WM173	0/0	0/0	1
WM174	0/0	0/0	1
WM175	0/0	0/0	1
WM176	0/0	0/0	0																										inconsistent genotype and phenotype
WM177	0/0	0/0	1
WM178	1/1	0/0	0
WM179	0/0	0/0	1
WM182	0/0	0/0	1
WM183	0/0	0/0	1
WM185	0/0	0/0	1
WM186	0/0	0/0	1
WM188	0/0	0/0	1
WM189	0/0	0/0	1
WM190	0/0	0/0	1
WM191	0/0	0/0	1
WM192	0/0	0/0	1
WM193	0/0	0/0	1
WM194	0/0	0/0	1
WM196	0/0	0/0	1
WM197	0/0	0/0	1
WM198	0/0	0/0	1
WM199	0/0	0/0	1
WM200	0/0	0/0	1
WM201	0/0	0/0	1
WM202	0/0	0/0	1
WM203	0/0	0/0	1
WM204	0/0	0/0	1
WM205	0/0	0/0	1
WM206	0/0	0/0	1
WM207	0/0	0/0	1
WM208	0/0	0/0	1
WM209	0/0	0/0	1
WM210	0/0	0/0	1
WM211	0/0	0/0	1
WM213	1/1	0/0	1																										inconsistent genotype and phenotype
WM214	0/0	0/0	1
WM215	0/0	0/0	1
WM216	0/0	0/0	1
WM218	0/0	0/0	1
WM220	0/0	0/0	1
WM222	1/1	0/0	0
WM223	0/0	0/0	1
WM224	0/0	0/0	1
WM225	0/0	0/0	1
WM226	0/0	0/0	1
WM227	0/0	0/0	1
WM228	0/0	0/0	1
WM230	0/0	0/0	1
WM232	./.	1/1	0
WM233	0/0	0/0	1
WM234	0/0	0/0	1
WM235	0/0	0/0	1
WM239	0/0	0/0	1
WM241	0/0	0/0	1
WM242	0/0	0/0	1
WM243	1/1	0/0	0
WM244	0/0	0/0	1
WM245	./.	1/1	0
WM246	0/0	0/0	1
WM247	0/0	0/0	1
WM248	0/0	0/0	1
WM249	0/0	0/0	1
WM250	0/0	0/0	1
WM251	0/0	0/0	1
WM252	1/1	0/0	0
WM253	0/0	0/0	1
WM254	0/0	0/0	1
WM255	0/0	0/0	1
WM256	./.	1/1	0
WM257	./.	1/1	0
WM258	0/0	0/0	1
WM259	0/0	0/0	1
WM260	0/0	0/0	1
WM261	0/0	0/0	1
WM262	0/0	0/0	1
WM263	0/0	0/0	1
WM264	0/0	0/0	1
WM265	0/0	0/0	1
WM266	./.	1/1	0
WM267	0/0	0/0	1
WM268	0/0	0/0	1
WM269	0/0	0/0	1
WM27	0/0	0/0	1
WM270	0/0	0/0	1
WM271	0/0	0/0	1
WM272	0/0	0/0	1
WM273	0/0	0/0	1
WM274	0/0	0/0	1
WM276	0/0	0/0	1
WM278	0/0	0/0	1
WM279	0/0	0/0	1
WM280	0/0	0/0	1
WM282	0/0	0/0	1
WM300	0/0	0/0	1
WM301	0/0	0/0	1
WM303	0/0	0/0	1
WM307	./.	1/1	0
WM309	./.	1/1	0
WM313	0/0	0/0	0																										inconsistent genotype and phenotype
WM317	0/0	0/0	1
WM332	0/0	0/0	1
WM335	0/0	0/0	1
WM336	0/0	0/0	1
WM338	1/1	0/0	0
WM342	0/0	0/0	1
WM343	0/0	0/0	1
WM347	0/0	0/0	1
WM348	0/0	0/0	1
WM352	0/0	0/0	1
WM353	0/0	0/0	1
WM365	./.	1/1	0
WM366	0/0	0/0	1
WM395	1/1	0/0	0
WM421	0/0	0/0	1
WM425	0/0	0/0	1
WM459	0/0	0/0	1
WM53	1/1	0/0	0
WM85	0/0	0/0	1
a: ./. indicates the unknown genotype		heterozygous genotype
b: 0/1 indicates the heterozygous genotype

[truncated: 6 more sheets: S11, S12, S13, S14, S15, S16]
